# Supplementary material for: ﻿Genetic and morphometric analyses of historical type specimens clarify the taxonomy of the Ethiopian Leptopelisgramineus species complex (Anura, Arthroleptidae)
Source: Zookeys. 2022 Nov 8;1128:63–97. doi: 10.3897/zookeys.1128.82176 (PMC9836736; doi:10.3897/zookeys.1128.82176)
Supplement: XML Treatment for Leptopelis rugosus [file zookeys.1128.82176-treatment1.xml]

<!DOCTYPE tp:taxon-treatment
  PUBLIC "-//TaxonX//DTD Taxonomic Treatment Publishing DTD v0 20100105//EN" "tax-treatment-NSO.dtd">
<tp:taxon-treatment xmlns:tp="http://www.plazi.org/taxpub"><tp:treatment-meta><kwd-group><label>Taxon classification</label><kwd>
                  <named-content content-type="kingdom">Animalia</named-content>
                </kwd><kwd>
                  <named-content content-type="order">Anura</named-content>
                </kwd><kwd>
                  <named-content content-type="family">Arthroleptidae</named-content>
                </kwd></kwd-group><mixed-citation publication-type="journal"><person-group><name><surname>Goutte</surname><given-names>Sandra</given-names></name><name><surname>Reyes-Velasco</surname><given-names>Jacobo</given-names></name><name><surname>Kassie</surname><given-names>Abeje</given-names></name><name><surname>Boissinot</surname><given-names>Stéphane</given-names></name></person-group><article-title>﻿Genetic and morphometric analyses of historical type specimens clarify the taxonomy of the Ethiopian <italic><tp:taxon-name><tp:taxon-name-part taxon-name-part-type="genus" reg="Leptopelis">Leptopelis</tp:taxon-name-part><tp:taxon-name-part taxon-name-part-type="species" reg="gramineus">gramineus</tp:taxon-name-part></tp:taxon-name></italic> species complex (<tp:taxon-name><tp:taxon-name-part taxon-name-part-type="order">Anura</tp:taxon-name-part></tp:taxon-name>, <tp:taxon-name><tp:taxon-name-part taxon-name-part-type="family">Arthroleptidae</tp:taxon-name-part></tp:taxon-name>)</article-title><source>Zookeys</source><day>08</day><month>11</month><year>2022</year><volume>1128</volume><fpage>63</fpage><lpage>97</lpage><pub-id pub-id-type="doi">10.3897/zookeys.1128.82176</pub-id></mixed-citation></tp:treatment-meta><tp:nomenclature><label>﻿</label><tp:taxon-name>
                <object-id xmlns:xlink="http://www.w3.org/1999/xlink" content-type="arpha" xlink:type="simple">399B4B5B-CC03-5643-9F52-0B7C70952E91</object-id>
                <tp:taxon-name-part taxon-name-part-type="genus" reg="Leptopelis">Leptopelis</tp:taxon-name-part>
                <tp:taxon-name-part taxon-name-part-type="species" reg="rugosus">rugosus</tp:taxon-name-part>
              </tp:taxon-name><tp:taxon-authority>(Ahl, 1924)</tp:taxon-authority><tp:nomenclature-citation-list><tp:nomenclature-citation><tp:taxon-name>
                    <tp:taxon-name-part taxon-name-part-type="genus" reg="Pseudocassina">Pseudocassina</tp:taxon-name-part>
                    <tp:taxon-name-part taxon-name-part-type="species" reg="rugosa">rugosa</tp:taxon-name-part>
                  </tp:taxon-name><comment>Ahl, 1924.</comment></tp:nomenclature-citation><tp:nomenclature-citation><tp:taxon-name>
                    <tp:taxon-name-part taxon-name-part-type="genus" reg="Pseudocassina">Pseudocassina</tp:taxon-name-part>
                    <tp:taxon-name-part taxon-name-part-type="species" reg="ocellata">ocellata</tp:taxon-name-part>
                  </tp:taxon-name><comment>Ahl, 1924.</comment></tp:nomenclature-citation><tp:nomenclature-citation><tp:taxon-name>
                    <tp:taxon-name-part taxon-name-part-type="genus" reg="Leptopelis">Leptopelis</tp:taxon-name-part>
                    <tp:taxon-name-part taxon-name-part-type="species" reg="montanus">montanus</tp:taxon-name-part>
                  </tp:taxon-name><comment>Tiutenko &amp; Zinenko, 2021.</comment></tp:nomenclature-citation></tp:nomenclature-citation-list></tp:nomenclature><tp:treatment-sec sec-type="type material" id="SECID0EFZAI"><title>Type material.</title><p><bold><italic>Holotype</italic>.</bold> Adult female (<named-content xmlns:xlink="http://www.w3.org/1999/xlink" content-type="dwc:institutional_code" xlink:title="Museum für Naturkunde Berlin" xlink:href="http://grbio.org/institution/museum-f%C3%BCr-naturkunde-berlin" xlink:type="simple">ZMB</named-content>–26915) collected during Oscar Neumann’s and Carlo von Erlanger’s expedition in 1900 in Meta, Kolla (approx. <named-content xmlns:xlink="http://www.w3.org/1999/xlink" content-type="dwc:verbatimCoordinates" xlink:type="simple"><named-content content-type="geo-json" specific-use="{&#34;type&#34;:&#34;Point&#34;,&#34;coordinates&#34;:[38.250000,9.170000]}" id="NCID0EXZAI" xlink:type="simple">9.17°N, 38.25°E</named-content></named-content>, 2650 m a.s.l.).</p></tp:treatment-sec><tp:treatment-sec sec-type="material" id="SECID0E3ZAI"><title>Material examined.</title><p>In addition to the holotype, we examined one female collected at the end of July 1900 during O. Neumann’s and C. von Erlanger’s expedition in “Hochebene Didda” (<named-content xmlns:xlink="http://www.w3.org/1999/xlink" content-type="dwc:institutional_code" xlink:title="Museum für Naturkunde Berlin" xlink:href="http://grbio.org/institution/museum-f%C3%BCr-naturkunde-berlin" xlink:type="simple">ZMB</named-content>-26913), which is one of the two syntypes of <italic><tp:taxon-name><tp:taxon-name-part taxon-name-part-type="genus" reg="Leptopelis">Leptopelis</tp:taxon-name-part><tp:taxon-name-part taxon-name-part-type="species" reg="montanus">montanus</tp:taxon-name-part></tp:taxon-name></italic> Tiutenko &amp; Zinenko, 2021 (= <italic><tp:taxon-name><tp:taxon-name-part taxon-name-part-type="genus" reg="Pseudocassina">Pseudocassina</tp:taxon-name-part><tp:taxon-name-part taxon-name-part-type="species" reg="ocellata">ocellata</tp:taxon-name-part></tp:taxon-name></italic>), synonymised here with <italic><tp:taxon-name><tp:taxon-name-part taxon-name-part-type="genus" reg="Leptopelis">L.</tp:taxon-name-part><tp:taxon-name-part taxon-name-part-type="species" reg="rugosus">rugosus</tp:taxon-name-part></tp:taxon-name></italic>. As this specimen was mentioned as “the holotype” by <xref ref-type="bibr" rid="B24">Largen (2001)</xref> and has a collection date and a more precise locality than the other syntype (<named-content xmlns:xlink="http://www.w3.org/1999/xlink" content-type="dwc:institutional_code" xlink:title="Museum für Naturkunde Berlin" xlink:href="http://grbio.org/institution/museum-f%C3%BCr-naturkunde-berlin" xlink:type="simple">ZMB</named-content>-26914), which only states “Somaliand”, considered erroneous by (<xref ref-type="bibr" rid="B23">Largen 1977</xref>), we formally designate <named-content xmlns:xlink="http://www.w3.org/1999/xlink" content-type="dwc:institutional_code" xlink:title="Museum für Naturkunde Berlin" xlink:href="http://grbio.org/institution/museum-f%C3%BCr-naturkunde-berlin" xlink:type="simple">ZMB</named-content>-26913 as the lectotype of <italic><tp:taxon-name><tp:taxon-name-part taxon-name-part-type="genus" reg="Pseudocassina">Pseudocassina</tp:taxon-name-part><tp:taxon-name-part taxon-name-part-type="species" reg="ocellata">ocellata</tp:taxon-name-part></tp:taxon-name></italic> here (see remarks below regarding the locality and taxonomic status). We also examined one female (16–130), collected on 12 July 2016 by J. Reyes-Velasco and S. Boissinot east of Mehal Meda (<named-content xmlns:xlink="http://www.w3.org/1999/xlink" content-type="dwc:verbatimCoordinates" xlink:type="simple"><named-content content-type="geo-json" specific-use="{&#34;type&#34;:&#34;Point&#34;,&#34;coordinates&#34;:[39.781200,10.331600]}" id="NCID0EF3AI" xlink:type="simple">10.3316°N, 39.7812°E</named-content></named-content>, 3265 m a.s.l.), one male (16–103), collected on 12 July 2016 by J. Reyes-Velasco and S. Boissinot north of Debre Sina (<named-content xmlns:xlink="http://www.w3.org/1999/xlink" content-type="dwc:verbatimCoordinates" xlink:type="simple"><named-content content-type="geo-json" specific-use="{&#34;type&#34;:&#34;Point&#34;,&#34;coordinates&#34;:[39.745200,9.989400]}" id="NCID0EN3AI" xlink:type="simple">9.9894°N, 39.7452°E</named-content></named-content>, 3017 m a.s.l.), three males (16–109, 16–116, 16–129), collected on 12 July 2016 by J. Reyes-Velasco and S. Boissinot east of Mehal Meda (10.16–10.33°N, 39.76–39.80°E, 3167–3265 m a.s.l.), five males (16–150, 16–151, 16–152, 16–153, 16–154), collected on 13 July 2016 by J. Reyes-Velasco and S. Boissinot east of Debre Birhan (<named-content xmlns:xlink="http://www.w3.org/1999/xlink" content-type="dwc:verbatimCoordinates" xlink:type="simple"><named-content content-type="geo-json" specific-use="{&#34;type&#34;:&#34;Point&#34;,&#34;coordinates&#34;:[39.562800,9.697900]}" id="NCID0EV3AI" xlink:type="simple">9.6979°N, 39.5628°E</named-content></named-content>, 2833 m a.s.l.), three males (16–164, 16–168, 16–172), collected on 14 July 2016 by J. Reyes-Velasco and S. Boissinot south of Fiche (9.73–9.75°N, 38.74°E, 2657–2726 m a.s.l.), five males (SB530, SB531, SB532, SB533, SB540), collected on 1 and 2 July 2018 by S. Goutte and Y. Bourgeois east of Debre Birhan (<named-content xmlns:xlink="http://www.w3.org/1999/xlink" content-type="dwc:verbatimCoordinates" xlink:type="simple"><named-content content-type="geo-json" specific-use="{&#34;type&#34;:&#34;Point&#34;,&#34;coordinates&#34;:[39.562800,9.697900]}" id="NCID0E43AI" xlink:type="simple">9.6979°N, 39.5628°E</named-content></named-content>, 2339 m a.s.l.), four males (SB541, SB542, SB544, SB545), collected on 2 July 2018 by S. Goutte and Y. Bourgeois between Debre Birhan and Ankober (<named-content xmlns:xlink="http://www.w3.org/1999/xlink" content-type="dwc:verbatimCoordinates" xlink:type="simple"><named-content content-type="geo-json" specific-use="{&#34;type&#34;:&#34;Point&#34;,&#34;coordinates&#34;:[39.739000,9.682000]}" id="NCID0EF4AI" xlink:type="simple">9.6820°N, 39.7390°E</named-content></named-content>, 3408 m a.s.l.), two females (SB555, SB558) and one male (SB556), collected on 4 July 2018 by S. Goutte and Y. Bourgeois east of Mehal Meda (10.31–10.33°N, 39.78–39.80°E, 3337–3429 m a.s.l.) and three males (SB608, SB609, SB610), collected on 11 July 2018 by S. Goutte and Y. Bourgeois south of Fiche (<named-content xmlns:xlink="http://www.w3.org/1999/xlink" content-type="dwc:verbatimCoordinates" xlink:type="simple"><named-content content-type="geo-json" specific-use="{&#34;type&#34;:&#34;Point&#34;,&#34;coordinates&#34;:[38.743900,9.730700]}" id="NCID0EN4AI" xlink:type="simple">9.7307°N, 38.7439°E</named-content></named-content>, 2365 m a.s.l.).</p></tp:treatment-sec><tp:treatment-sec sec-type="diagnosis" id="SECID0ES4AI"><title>Diagnosis.</title><p>A large (male (n = 22) <abbrev xmlns:xlink="http://www.w3.org/1999/xlink" xlink:title="snout-vent length" id="ABBRID0EY4AI" xlink:type="simple">SVL</abbrev> 38.7 ± 2.7 mm, female (n = 2) <abbrev xmlns:xlink="http://www.w3.org/1999/xlink" xlink:title="snout-vent length" id="ABBRID0E34AI" xlink:type="simple">SVL</abbrev> 52.4 ± 0.2 mm) species of the <italic><tp:taxon-name><tp:taxon-name-part taxon-name-part-type="genus" reg="Leptopelis">Leptopelis</tp:taxon-name-part><tp:taxon-name-part taxon-name-part-type="species" reg="gramineus">gramineus</tp:taxon-name-part></tp:taxon-name></italic> species complex (Figs <xref ref-type="fig" rid="F5">5</xref>, <xref ref-type="fig" rid="F6">6</xref>). Robust, semi-fossorial form. It differs from other members of the <italic><tp:taxon-name><tp:taxon-name-part taxon-name-part-type="genus" reg="Leptopelis">Leptopelis</tp:taxon-name-part><tp:taxon-name-part taxon-name-part-type="species" reg="gramineus">gramineus</tp:taxon-name-part></tp:taxon-name></italic> species complex by the following combination of characters: (1) large tympanum (male <abbrev xmlns:xlink="http://www.w3.org/1999/xlink" xlink:title="tympanum diameter" id="ABBRID0E55AI" xlink:type="simple">TD</abbrev>/<abbrev xmlns:xlink="http://www.w3.org/1999/xlink" xlink:title="eye diameter" id="ABBRID0EC6AI" xlink:type="simple">ED</abbrev> 0.57 ± 0.11, female <abbrev xmlns:xlink="http://www.w3.org/1999/xlink" xlink:title="tympanum diameter" id="ABBRID0EG6AI" xlink:type="simple">TD</abbrev>/<abbrev xmlns:xlink="http://www.w3.org/1999/xlink" xlink:title="eye diameter" id="ABBRID0EK6AI" xlink:type="simple">ED</abbrev> 0.54), (2) long snout (male <abbrev xmlns:xlink="http://www.w3.org/1999/xlink" xlink:title="snout length" id="ABBRID0EO6AI" xlink:type="simple">SL</abbrev>/<abbrev xmlns:xlink="http://www.w3.org/1999/xlink" xlink:title="head length" id="ABBRID0ES6AI" xlink:type="simple">HL</abbrev> 0.25 ± 0.02, female <abbrev xmlns:xlink="http://www.w3.org/1999/xlink" xlink:title="snout length" id="ABBRID0EW6AI" xlink:type="simple">SL</abbrev>/<abbrev xmlns:xlink="http://www.w3.org/1999/xlink" xlink:title="head length" id="ABBRID0E16AI" xlink:type="simple">HL</abbrev> 0.27 ± 0.01), (3) well-developed metatarsal tubercle (male <abbrev xmlns:xlink="http://www.w3.org/1999/xlink" xlink:title="metatarsal tubercle length" id="ABBRID0E56AI" xlink:type="simple">MTL</abbrev>/<abbrev xmlns:xlink="http://www.w3.org/1999/xlink" xlink:title="foot length" id="ABBRID0ECABI" xlink:type="simple">FL</abbrev> 0.17 ± 0.02, female <abbrev xmlns:xlink="http://www.w3.org/1999/xlink" xlink:title="metatarsal tubercle length" id="ABBRID0EGABI" xlink:type="simple">MTL</abbrev>/<abbrev xmlns:xlink="http://www.w3.org/1999/xlink" xlink:title="foot length" id="ABBRID0EKABI" xlink:type="simple">FL</abbrev> 0.18 ± 0.02), (4) ventrum lacking any brown spots, (5) yellow colouration on the side of the ventrum and the inner thighs almost always present.</p><fig id="F5" position="float" orientation="portrait"><object-id xmlns:xlink="http://www.w3.org/1999/xlink" content-type="doi" xlink:type="simple">10.3897/zookeys.1128.82176.figure5</object-id><object-id xmlns:xlink="http://www.w3.org/1999/xlink" content-type="arpha" xlink:type="simple">561CF878-80D1-5787-B87A-067D752F1D40</object-id><label>Figure 5.</label><caption><p>Dorsal and ventral views of the female holotype (<named-content xmlns:xlink="http://www.w3.org/1999/xlink" content-type="dwc:institutional_code" xlink:title="Museum für Naturkunde Berlin" xlink:href="http://grbio.org/institution/museum-f%C3%BCr-naturkunde-berlin" xlink:type="simple">ZMB</named-content>-26915) of <italic><tp:taxon-name><tp:taxon-name-part taxon-name-part-type="genus" reg="Leptopelis">Leptopelis</tp:taxon-name-part><tp:taxon-name-part taxon-name-part-type="species" reg="rugosus">rugosus</tp:taxon-name-part></tp:taxon-name></italic>.</p></caption><graphic xmlns:xlink="http://www.w3.org/1999/xlink" xlink:href="zookeys-1128-063_article-82176__-g005.jpg" position="float" orientation="portrait" xlink:type="simple" id="oo_766798.jpg"><uri content-type="original_file" xlink:type="simple">https://binary.pensoft.net/fig/766798</uri></graphic></fig><fig id="F6" position="float" orientation="portrait"><object-id xmlns:xlink="http://www.w3.org/1999/xlink" content-type="doi" xlink:type="simple">10.3897/zookeys.1128.82176.figure6</object-id><object-id xmlns:xlink="http://www.w3.org/1999/xlink" content-type="arpha" xlink:type="simple">140ADDBE-033D-5CDA-BB7D-E165CF4E1597</object-id><label>Figure 6.</label><caption><p><italic><tp:taxon-name><tp:taxon-name-part taxon-name-part-type="genus" reg="Leptopelis">Leptopelis</tp:taxon-name-part><tp:taxon-name-part taxon-name-part-type="species" reg="rugosus">rugosus</tp:taxon-name-part></tp:taxon-name></italic><bold>A</bold> live male (SB610; left) and female (SB558; right) <bold>B</bold> dorsal and ventral views of male (SB610) after euthanasia and before fixation <bold>C</bold> dorsal and ventral views of female (SB558) after euthanasia and before fixation.</p></caption><graphic xmlns:xlink="http://www.w3.org/1999/xlink" xlink:href="zookeys-1128-063_article-82176__-g006.jpg" position="float" orientation="portrait" xlink:type="simple" id="oo_766799.jpg"><uri content-type="original_file" xlink:type="simple">https://binary.pensoft.net/fig/766799</uri></graphic></fig></tp:treatment-sec><tp:treatment-sec sec-type="comparisons" id="SECID0EICBI"><title>Comparison.</title><p>Larger body size, longer head and snout and greater snout-nostril distance and larger tympanum and metatarsal tubercle than <italic><tp:taxon-name><tp:taxon-name-part taxon-name-part-type="genus" reg="Leptopelis">L.</tp:taxon-name-part><tp:taxon-name-part taxon-name-part-type="species" reg="gramineus">gramineus</tp:taxon-name-part></tp:taxon-name></italic>, <italic><tp:taxon-name><tp:taxon-name-part taxon-name-part-type="genus" reg="Leptopelis">L.</tp:taxon-name-part><tp:taxon-name-part taxon-name-part-type="species" reg="diffidens">diffidens</tp:taxon-name-part></tp:taxon-name></italic> and <italic><tp:taxon-name><tp:taxon-name-part taxon-name-part-type="genus" reg="Leptopelis">L.</tp:taxon-name-part></tp:taxon-name></italic> sp. Kibre Mengist (Table <xref ref-type="table" rid="T1">1</xref>, Suppl. material <xref ref-type="supplementary-material" rid="S5">5</xref>: table S9). Longer hind-limbs than the Bale/Assela clade, but shorter than <italic><tp:taxon-name><tp:taxon-name-part taxon-name-part-type="genus" reg="Leptopelis">L.</tp:taxon-name-part><tp:taxon-name-part taxon-name-part-type="species" reg="susanae">susanae</tp:taxon-name-part></tp:taxon-name></italic> (Table <xref ref-type="table" rid="T1">1</xref>, Suppl. material <xref ref-type="supplementary-material" rid="S5">5</xref>: table S9). Finger and toe discs less developed and head narrower and shorter than <italic><tp:taxon-name><tp:taxon-name-part taxon-name-part-type="genus" reg="Leptopelis">L.</tp:taxon-name-part><tp:taxon-name-part taxon-name-part-type="species" reg="susanae">susanae</tp:taxon-name-part></tp:taxon-name></italic> (Table <xref ref-type="table" rid="T1">1</xref>, Suppl. material <xref ref-type="supplementary-material" rid="S5">5</xref>: table S9). <italic><tp:taxon-name><tp:taxon-name-part taxon-name-part-type="genus" reg="Leptopelis">Leptopelis</tp:taxon-name-part><tp:taxon-name-part taxon-name-part-type="species" reg="rugosus">rugosus</tp:taxon-name-part></tp:taxon-name></italic> is distinguished from the Bale/Assela clade by the lack of dark pigmentation on the ventrum, throat and ventral side of the limbs (Figs <xref ref-type="fig" rid="F6">6</xref>, <xref ref-type="fig" rid="F7">7</xref>).</p><fig id="F7" position="float" orientation="portrait"><object-id xmlns:xlink="http://www.w3.org/1999/xlink" content-type="doi" xlink:type="simple">10.3897/zookeys.1128.82176.figure7</object-id><object-id xmlns:xlink="http://www.w3.org/1999/xlink" content-type="arpha" xlink:type="simple">DA8D89EF-3C67-595F-A924-27229ABE336A</object-id><label>Figure 7.</label><caption><p><italic><tp:taxon-name><tp:taxon-name-part taxon-name-part-type="genus" reg="Leptopelis">Leptopelis</tp:taxon-name-part><tp:taxon-name-part taxon-name-part-type="species" reg="shebellensis">shebellensis</tp:taxon-name-part></tp:taxon-name></italic> sp. nov. <bold>A</bold> male holotype (SB482; left) and live female paratype (SB41; right) <bold>B</bold> male holotype (SB482; left) and dorsal and ventral views of female paratype (SB39; right) after fixation.</p></caption><graphic xmlns:xlink="http://www.w3.org/1999/xlink" xlink:href="zookeys-1128-063_article-82176__-g007.jpg" position="float" orientation="portrait" xlink:type="simple" id="oo_766800.jpg"><uri content-type="original_file" xlink:type="simple">https://binary.pensoft.net/fig/766800</uri></graphic></fig></tp:treatment-sec><tp:treatment-sec sec-type="description" id="SECID0EIGBI"><title>Description of the holotype.</title><p>Relatively large adult female (<abbrev xmlns:xlink="http://www.w3.org/1999/xlink" xlink:title="snout-vent length" id="ABBRID0EOGBI" xlink:type="simple">SVL</abbrev> 44.7 mm) in good condition of preservation (Fig. <xref ref-type="fig" rid="F5">5</xref>). Body robust and round. Head a third of body size in length, wider than long (<abbrev xmlns:xlink="http://www.w3.org/1999/xlink" xlink:title="head width" id="ABBRID0EWGBI" xlink:type="simple">HW</abbrev>/<abbrev xmlns:xlink="http://www.w3.org/1999/xlink" xlink:title="head length" id="ABBRID0E1GBI" xlink:type="simple">HL</abbrev> 1.21). Canthus rostralis obtuse and snout rounded and wide (<abbrev xmlns:xlink="http://www.w3.org/1999/xlink" xlink:title="inter-nares distance" id="ABBRID0E5GBI" xlink:type="simple">IND</abbrev>/<abbrev xmlns:xlink="http://www.w3.org/1999/xlink" xlink:title="inter-orbital distance" id="ABBRID0ECHBI" xlink:type="simple">IOD</abbrev> 0.96). Nostril half-way between the tip of the snout and the eye (<abbrev xmlns:xlink="http://www.w3.org/1999/xlink" xlink:title="snout-nostril distance" id="ABBRID0EGHBI" xlink:type="simple">NS</abbrev>/<abbrev xmlns:xlink="http://www.w3.org/1999/xlink" xlink:title="snout length" id="ABBRID0EKHBI" xlink:type="simple">SL</abbrev> 0.53). Tympanum partially hidden by flank skin rugosities and barely visible. Hind-limbs relatively long (<abbrev xmlns:xlink="http://www.w3.org/1999/xlink" xlink:title="tibia length" id="ABBRID0EOHBI" xlink:type="simple">TL</abbrev>/<abbrev xmlns:xlink="http://www.w3.org/1999/xlink" xlink:title="snout-vent length" id="ABBRID0ESHBI" xlink:type="simple">SVL</abbrev> 0.38 and <abbrev xmlns:xlink="http://www.w3.org/1999/xlink" xlink:title="thigh length" id="ABBRID0EWHBI" xlink:type="simple">THL</abbrev>/<abbrev xmlns:xlink="http://www.w3.org/1999/xlink" xlink:title="snout-vent length" id="ABBRID0E1HBI" xlink:type="simple">SVL</abbrev> 0.43). Finger and toe discs barely expanded, but distinct, ovoid. Finger formula: I &lt; II &lt; IV &lt; III. Hand free of webbing. Foot longer than tibia (<abbrev xmlns:xlink="http://www.w3.org/1999/xlink" xlink:title="foot length" id="ABBRID0E5HBI" xlink:type="simple">FL</abbrev>/<abbrev xmlns:xlink="http://www.w3.org/1999/xlink" xlink:title="tibia length" id="ABBRID0ECIBI" xlink:type="simple">TL</abbrev> 1.3). Inner metatarsal tubercle well-developed, oval in shape, 0.20× foot length. Outer metatarsal tubercle absent. Toe formula: I &lt; II &lt; V &lt; III &lt; IV. Toe webbing formula (toe internal/external sides, number of phalanges webbed): Ie(1), IIi/e(1–1), IIIi/e(1–2), IVi/e(2–2), Vi(2). Skin of the dorsum, flanks and ventrum highly rugose.</p></tp:treatment-sec><tp:treatment-sec sec-type="Colouration of the holotype in preservative" id="SECID0EGIBI"><title>Colouration of the holotype in preservative.</title><p>Dorsal ground colour and canthal region dark olive brown with no visible pattern, except for a large light brown blotch covering about a third of the dorsum (Fig. <xref ref-type="fig" rid="F5">5</xref>). This discolouration probably appeared during the specimen preservation and after its original description, where Ahl described the dorsum as “solid dark olive-brown”. The thin light yellowish line noted by <xref ref-type="bibr" rid="B1">Ahl (1924)</xref> to extend to the upper arm is mostly faded away behind the tympanic region. Upper lip and flanks light yellowish-brown. Throat, ventrum, ventral side of the thighs and tibias light yellowish-brown. Front and hind-limbs olive brown without any marking.</p></tp:treatment-sec><tp:treatment-sec sec-type="variation" id="SECID0EUIBI"><title>Variations.</title><p><italic><tp:taxon-name><tp:taxon-name-part taxon-name-part-type="genus" reg="Leptopelis">Leptopelis</tp:taxon-name-part><tp:taxon-name-part taxon-name-part-type="species" reg="rugosus">rugosus</tp:taxon-name-part></tp:taxon-name></italic> presents less colour polymorphism than the smaller members of the <italic><tp:taxon-name><tp:taxon-name-part taxon-name-part-type="genus" reg="Leptopelis">L.</tp:taxon-name-part><tp:taxon-name-part taxon-name-part-type="species" reg="gramineus">gramineus</tp:taxon-name-part></tp:taxon-name></italic> species complex. Dorsum is green to dark green and can be completely uniform or have a few to many irregular brown blotches (Fig. <xref ref-type="fig" rid="F6">6</xref>). In some individuals, these blotches form an irregular dorsal stripe extending from the top of the head to the lower back. A dark brown to black bar covers the canthal region and extends behind the eye, over the tympanum and sometimes behind the arm junction. This canthal stripe is overlined by a thin, more or less visible yellowish line. Flanks are the same colour as the dorsal ground colour and, in all individuals examined, except for the female SB558, have more or less well-defined brown ocelli. Limbs are the same colouration as the dorsum and rarely have irregular brown markings. Upper lip may be cream or a lighter shade of green than the dorsum without any markings. Iris sand colour to brown. Tympanum may be uniformly green or partially covered by a brown blotch joining the brown bar behind the eye. Throat and chest uniformly white to pale yellow. Ventrum generally white or cream with light to deep yellow zones on the sides extending to the ventral side of the thighs. In some individuals, the ventrum may be completely yellow. In gravid females, yellow eggs are visible through the thick ventral skin. In most individuals, the palms of the hands, ventral and inner sides of the limbs show very little to no dark pigmentation. Some individuals have a few irregular brown or black blotches on the inner tibia, forearm, hand and foot. Dorsal skin may be smooth, slightly or very rugose.</p></tp:treatment-sec><tp:treatment-sec sec-type="habitat" id="SECID0EUJBI"><title>Habitat, distribution and natural history.</title><p><italic><tp:taxon-name><tp:taxon-name-part taxon-name-part-type="genus" reg="Leptopelis">Leptopelis</tp:taxon-name-part><tp:taxon-name-part taxon-name-part-type="species" reg="rugosus">rugosus</tp:taxon-name-part></tp:taxon-name></italic> is found in grassy meadows of the Ethiopian Highlands north of the <abbrev xmlns:xlink="http://www.w3.org/1999/xlink" xlink:title="Great Rift Valley" id="ABBRID0EFKBI" xlink:type="simple">GRV</abbrev> at mid- to high elevations (2,339–3,337 m a.s.l.). This species occurs notably near Debre Birhan, Debre Sina, Fiche, Addis Ababa, Holeta and Ambo (Fig. <xref ref-type="fig" rid="F1">1</xref>, Suppl. material <xref ref-type="supplementary-material" rid="S5">5</xref>: table S1). The northernmost population was found near Mehal Meda (<named-content xmlns:xlink="http://www.w3.org/1999/xlink" content-type="dwc:verbatimCoordinates" xlink:type="simple"><named-content content-type="geo-json" specific-use="{&#34;type&#34;:&#34;Point&#34;,&#34;coordinates&#34;:[39.802400,10.317100]}" id="NCID0EUKBI" xlink:type="simple">10.3171°N, 39.8024°E</named-content></named-content>), while the southernmost individuals were found between Ambo and Wonchi (<named-content xmlns:xlink="http://www.w3.org/1999/xlink" content-type="dwc:verbatimCoordinates" xlink:type="simple"><named-content content-type="geo-json" specific-use="{&#34;type&#34;:&#34;Point&#34;,&#34;coordinates&#34;:[37.892800,8.900700]}" id="NCID0E3KBI" xlink:type="simple">8.9007°N, 37.8928°E</named-content></named-content>). One of the two types in Ahl’s original description of <italic><tp:taxon-name><tp:taxon-name-part taxon-name-part-type="genus" reg="Pseudocassina">Pseudocassina</tp:taxon-name-part><tp:taxon-name-part taxon-name-part-type="species" reg="ocellata">ocellata</tp:taxon-name-part></tp:taxon-name></italic> was collected on the Arussi Plateau, which, if the locality is correct, is the only known specimen east of the <abbrev xmlns:xlink="http://www.w3.org/1999/xlink" xlink:title="Great Rift Valley" id="ABBRID0EMLBI" xlink:type="simple">GRV</abbrev> (see remark on the type locality below).</p><p>Males are heard calling at night and sometimes during the day for extended periods of time. Advertisement calls are emitted from the ground, either on the grass or from a cavity in the ground or under a rock, generally near a stream or a flooded area. Several males were found calling from the banks of a completely dried-out stream, although it is unknown to us whether the reproduction period extends to the dry season or whether males keep calling only during shorter dry periods.</p></tp:treatment-sec><tp:treatment-sec sec-type="Advertisement call" id="SECID0ERLBI"><title>Advertisement call.</title><p>The call of <italic><tp:taxon-name><tp:taxon-name-part taxon-name-part-type="genus" reg="Leptopelis">Leptopelis</tp:taxon-name-part><tp:taxon-name-part taxon-name-part-type="species" reg="rugosus">rugosus</tp:taxon-name-part></tp:taxon-name></italic> is a short rattle composed of a single note of 65 ± 21 ms in duration, containing 4 ± 1 pulses (Fig. <xref ref-type="fig" rid="F4">4B</xref>). In most individuals, the two first pulses are emitted at very short intervals, while the subsequent pulses are more spaced (average inter-pulse interval 20 ± 5 ms). Other individuals produce notes with regularly-spaced pulses. Amplitude is highest at the beginning of the note and decreases gradually. Within a call bout, calls are spaced by 13 ± 7 seconds, often with an acceleration of the call rate from a call every 10 seconds to one call per second. Call dominant frequency is 1,769 ± 60 Hz, with a bandwidth of 742 ± 82 Hz.</p><p>The call of <italic><tp:taxon-name><tp:taxon-name-part taxon-name-part-type="genus" reg="Leptopelis">Leptopelis</tp:taxon-name-part><tp:taxon-name-part taxon-name-part-type="species" reg="rugosus">rugosus</tp:taxon-name-part></tp:taxon-name></italic> is distinguishable from the calls of <italic><tp:taxon-name><tp:taxon-name-part taxon-name-part-type="genus" reg="Leptopelis">L.</tp:taxon-name-part><tp:taxon-name-part taxon-name-part-type="species" reg="gramineus">gramineus</tp:taxon-name-part></tp:taxon-name></italic>, <italic><tp:taxon-name><tp:taxon-name-part taxon-name-part-type="genus" reg="Leptopelis">L.</tp:taxon-name-part><tp:taxon-name-part taxon-name-part-type="species" reg="diffidens">diffidens</tp:taxon-name-part></tp:taxon-name></italic> and the Kibre Mengist and Bale/Assela clades by its lower number of pulses per note and narrower frequency band width. It is further distinguished from the call of <italic><tp:taxon-name><tp:taxon-name-part taxon-name-part-type="genus" reg="Leptopelis">L.</tp:taxon-name-part><tp:taxon-name-part taxon-name-part-type="species" reg="gramineus">gramineus</tp:taxon-name-part></tp:taxon-name></italic>, <italic><tp:taxon-name><tp:taxon-name-part taxon-name-part-type="genus" reg="Leptopelis">L.</tp:taxon-name-part><tp:taxon-name-part taxon-name-part-type="species" reg="diffidens">diffidens</tp:taxon-name-part></tp:taxon-name></italic> and <italic><tp:taxon-name><tp:taxon-name-part taxon-name-part-type="genus" reg="Leptopelis">L.</tp:taxon-name-part></tp:taxon-name></italic> sp. Kibre Mengist by its shorter note duration and from <italic><tp:taxon-name><tp:taxon-name-part taxon-name-part-type="genus" reg="Leptopelis">L.</tp:taxon-name-part></tp:taxon-name></italic> sp. Kibre Mengist by its lower peak frequency and higher pulse rate. Finally, it is distinguished from the call of <italic><tp:taxon-name><tp:taxon-name-part taxon-name-part-type="genus" reg="Leptopelis">L.</tp:taxon-name-part><tp:taxon-name-part taxon-name-part-type="species" reg="susanae">susanae</tp:taxon-name-part></tp:taxon-name></italic> by its longer duration and lower pulse rate (Table <xref ref-type="table" rid="T2">2</xref>).</p></tp:treatment-sec><tp:treatment-sec sec-type="remarks" id="SECID0E3OBI"><title>Remarks.</title><p>Diagnostic characters used in the original description.</p><p>Ahl described <italic><tp:taxon-name><tp:taxon-name-part taxon-name-part-type="genus" reg="Pseudocassina">Pseudocassina</tp:taxon-name-part><tp:taxon-name-part taxon-name-part-type="species" reg="rugosa">rugosa</tp:taxon-name-part></tp:taxon-name></italic>, based on a single female and provided three main diagnostic characters when compared with <italic><tp:taxon-name><tp:taxon-name-part taxon-name-part-type="genus" reg="Pseudocassina">Pseudocassina</tp:taxon-name-part><tp:taxon-name-part taxon-name-part-type="species" reg="ocellata">ocellata</tp:taxon-name-part></tp:taxon-name></italic>, which he described in the same article, based on one female and one male: (1) the texture of the skin (rugose for <italic><tp:taxon-name><tp:taxon-name-part taxon-name-part-type="genus" reg="Pseudocassina">P.</tp:taxon-name-part><tp:taxon-name-part taxon-name-part-type="species" reg="rugosa">rugosa</tp:taxon-name-part></tp:taxon-name></italic> and smooth for <italic><tp:taxon-name><tp:taxon-name-part taxon-name-part-type="genus" reg="Pseudocassina">P.</tp:taxon-name-part><tp:taxon-name-part taxon-name-part-type="species" reg="ocellata">ocellata</tp:taxon-name-part></tp:taxon-name></italic>), (2) the length of the tibia (<italic><tp:taxon-name><tp:taxon-name-part taxon-name-part-type="genus" reg="Pseudocassina">P.</tp:taxon-name-part><tp:taxon-name-part taxon-name-part-type="species" reg="rugosa">rugosa</tp:taxon-name-part></tp:taxon-name></italic><abbrev xmlns:xlink="http://www.w3.org/1999/xlink" xlink:title="tibia length" id="ABBRID0E1QBI" xlink:type="simple">TL</abbrev>/<abbrev xmlns:xlink="http://www.w3.org/1999/xlink" xlink:title="snout-vent length" id="ABBRID0E5QBI" xlink:type="simple">SVL</abbrev> 1/3.5 and <italic><tp:taxon-name><tp:taxon-name-part taxon-name-part-type="genus" reg="Pseudocassina">P.</tp:taxon-name-part><tp:taxon-name-part taxon-name-part-type="species" reg="ocellata">ocellata</tp:taxon-name-part></tp:taxon-name></italic><abbrev xmlns:xlink="http://www.w3.org/1999/xlink" xlink:title="tibia length" id="ABBRID0ENRBI" xlink:type="simple">TL</abbrev>/<abbrev xmlns:xlink="http://www.w3.org/1999/xlink" xlink:title="snout-vent length" id="ABBRID0ERRBI" xlink:type="simple">SVL</abbrev> 1/3), (3) the visibility of the tympanum (hidden for <italic><tp:taxon-name><tp:taxon-name-part taxon-name-part-type="genus" reg="Pseudocassina">P.</tp:taxon-name-part><tp:taxon-name-part taxon-name-part-type="species" reg="rugosa">rugosa</tp:taxon-name-part></tp:taxon-name></italic> and visible for <italic><tp:taxon-name><tp:taxon-name-part taxon-name-part-type="genus" reg="Pseudocassina">P.</tp:taxon-name-part><tp:taxon-name-part taxon-name-part-type="species" reg="ocellata">ocellata</tp:taxon-name-part></tp:taxon-name></italic>). Ahl also named <italic><tp:taxon-name><tp:taxon-name-part taxon-name-part-type="genus" reg="Pseudocassina">P.</tp:taxon-name-part><tp:taxon-name-part taxon-name-part-type="species" reg="ocellata">ocellata</tp:taxon-name-part></tp:taxon-name></italic> after the presence of ocelli on the flanks of the individuals he examined, which reflects on its specificity, even though he did not use this trait as a diagnostic character.</p><p>We found individuals of <italic><tp:taxon-name><tp:taxon-name-part taxon-name-part-type="genus" reg="Leptopelis">L.</tp:taxon-name-part><tp:taxon-name-part taxon-name-part-type="species" reg="rugosus">rugosus</tp:taxon-name-part></tp:taxon-name></italic> and the Bale/Assela clade with either a completely smooth, slightly rugose or coarsely rugose dorsum. The rugosity of the skin thus seems to be variable amongst individuals and, perhaps, age or season. Additionally, we have noticed that the rugosity of the skin may disappear after euthanasia and/or fixation of the specimen. Finally, even though almost all individuals of <italic><tp:taxon-name><tp:taxon-name-part taxon-name-part-type="genus" reg="Leptopelis">L.</tp:taxon-name-part><tp:taxon-name-part taxon-name-part-type="species" reg="diffidens">diffidens</tp:taxon-name-part></tp:taxon-name></italic>, <italic><tp:taxon-name><tp:taxon-name-part taxon-name-part-type="genus" reg="Leptopelis">L.</tp:taxon-name-part><tp:taxon-name-part taxon-name-part-type="species" reg="gramineus">gramineus</tp:taxon-name-part></tp:taxon-name></italic> and the <italic><tp:taxon-name><tp:taxon-name-part taxon-name-part-type="genus" reg="Leptopelis">L.</tp:taxon-name-part></tp:taxon-name></italic> sp. Kibre Mengist examined had smooth skin, we found two females <italic><tp:taxon-name><tp:taxon-name-part taxon-name-part-type="genus" reg="Leptopelis">L.</tp:taxon-name-part><tp:taxon-name-part taxon-name-part-type="species" reg="diffidens">diffidens</tp:taxon-name-part></tp:taxon-name></italic> and one female <italic><tp:taxon-name><tp:taxon-name-part taxon-name-part-type="genus" reg="Leptopelis">L.</tp:taxon-name-part></tp:taxon-name></italic> sp. Kibre Mengist with slightly rugose skin. The visibility of the tympanum seems to be variable across the individuals as well, perhaps linked to the size of the individual and the rugosity of the skin. While some female <italic><tp:taxon-name><tp:taxon-name-part taxon-name-part-type="genus" reg="Leptopelis">L.</tp:taxon-name-part><tp:taxon-name-part taxon-name-part-type="species" reg="rugosus">rugosus</tp:taxon-name-part></tp:taxon-name></italic> have a partially hidden tympanum, all males examined had a visible tympanum. The difference in tibia length between the specimens described by Ahl reflects individual variations as shown in our dataset. Finally, ocelli on the flanks and/or dorsum are present in certain individuals of <italic><tp:taxon-name><tp:taxon-name-part taxon-name-part-type="genus" reg="Leptopelis">L.</tp:taxon-name-part><tp:taxon-name-part taxon-name-part-type="species" reg="rugosus">rugosus</tp:taxon-name-part></tp:taxon-name></italic> and the Bale/Assela clade and is not a diagnostic character.</p></tp:treatment-sec><tp:treatment-sec><!--Section generated to contain objects referenced in tp:taxon-treatment.--><table-wrap id="T1" position="float" orientation="portrait"><label>Table 1.</label><caption><p>Summary of the linear morphometric measurement for the <italic><tp:taxon-name><tp:taxon-name-part taxon-name-part-type="genus" reg="Leptopelis">Leptopelis</tp:taxon-name-part><tp:taxon-name-part taxon-name-part-type="species" reg="gramineus">gramineus</tp:taxon-name-part></tp:taxon-name></italic> species complex.</p></caption><table id="TID0ES3BG" rules="all"><tbody><tr><th rowspan="1" colspan="1">Species</th><th rowspan="1" colspan="1">sex</th><th rowspan="1" colspan="1">N</th><th rowspan="1" colspan="1">
                  <abbrev xmlns:xlink="http://www.w3.org/1999/xlink" xlink:title="snout-vent length" id="ABBRID0EIYAE" xlink:type="simple">SVL</abbrev>
                </th><th rowspan="1" colspan="1">
                  <abbrev xmlns:xlink="http://www.w3.org/1999/xlink" xlink:title="head width" id="ABBRID0EQYAE" xlink:type="simple">HW</abbrev>
                </th><th rowspan="1" colspan="1">
                  <abbrev xmlns:xlink="http://www.w3.org/1999/xlink" xlink:title="head length" id="ABBRID0EYYAE" xlink:type="simple">HL</abbrev>
                </th><th rowspan="1" colspan="1">
                  <abbrev xmlns:xlink="http://www.w3.org/1999/xlink" xlink:title="snout length" id="ABBRID0EAZAE" xlink:type="simple">SL</abbrev>
                </th><th rowspan="1" colspan="1">
                  <abbrev xmlns:xlink="http://www.w3.org/1999/xlink" xlink:title="snout-nostril distance" id="ABBRID0EIZAE" xlink:type="simple">NS</abbrev>
                </th><th rowspan="1" colspan="1">
                  <abbrev xmlns:xlink="http://www.w3.org/1999/xlink" xlink:title="inter-nares distance" id="ABBRID0EQZAE" xlink:type="simple">IND</abbrev>
                </th><th rowspan="1" colspan="1">
                  <abbrev xmlns:xlink="http://www.w3.org/1999/xlink" xlink:title="eye-nostril distance" id="ABBRID0EYZAE" xlink:type="simple">EN</abbrev>
                </th><th rowspan="1" colspan="1">
                  <abbrev xmlns:xlink="http://www.w3.org/1999/xlink" xlink:title="inter-orbital distance" id="ABBRID0EA1AE" xlink:type="simple">IOD</abbrev>
                </th><th rowspan="1" colspan="1">
                  <abbrev xmlns:xlink="http://www.w3.org/1999/xlink" xlink:title="eye-tympanum distance" id="ABBRID0EI1AE" xlink:type="simple">ETD</abbrev>
                </th><th rowspan="1" colspan="1">
                  <abbrev xmlns:xlink="http://www.w3.org/1999/xlink" xlink:title="tympanum diameter" id="ABBRID0EQ1AE" xlink:type="simple">TD</abbrev>
                </th></tr><tr><td rowspan="2" colspan="1">
                  <italic>
                    <tp:taxon-name><tp:taxon-name-part taxon-name-part-type="genus" reg="Leptopelis">L.</tp:taxon-name-part><tp:taxon-name-part taxon-name-part-type="species" reg="diffidens">diffidens</tp:taxon-name-part></tp:taxon-name>
                  </italic>
                </td><td rowspan="1" colspan="1">F</td><td rowspan="1" colspan="1">8</td><td rowspan="1" colspan="1">42 ± 5.5</td><td rowspan="1" colspan="1">15.6 ± 1.6</td><td rowspan="1" colspan="1">12.7 ± 1</td><td rowspan="1" colspan="1">5.5 ± 0.7</td><td rowspan="1" colspan="1">2.7 ± 0.5</td><td rowspan="1" colspan="1">3.3 ± 0.6</td><td rowspan="1" colspan="1">2.5 ± 0.3</td><td rowspan="1" colspan="1">3.9 ± 0.7</td><td rowspan="1" colspan="1">1.2 ± 0.3</td><td rowspan="1" colspan="1">1.8 ± 0.2</td></tr><tr><td rowspan="1" colspan="1">M</td><td rowspan="1" colspan="1">20</td><td rowspan="1" colspan="1">27.5 ± 2.5</td><td rowspan="1" colspan="1">10.3 ± 1.1</td><td rowspan="1" colspan="1">9 ± 0.9</td><td rowspan="1" colspan="1">3.8 ± 0.3</td><td rowspan="1" colspan="1">2 ± 0.3</td><td rowspan="1" colspan="1">2.4 ± 0.3</td><td rowspan="1" colspan="1">1.7 ± 0.3</td><td rowspan="1" colspan="1">3.3 ± 0.4</td><td rowspan="1" colspan="1">0.7 ± 0.2</td><td rowspan="1" colspan="1">1.6 ± 0.4</td></tr><tr><td rowspan="2" colspan="1">
                  <italic>
                    <tp:taxon-name><tp:taxon-name-part taxon-name-part-type="genus" reg="Leptopelis">L.</tp:taxon-name-part><tp:taxon-name-part taxon-name-part-type="species" reg="gramineus">gramineus</tp:taxon-name-part></tp:taxon-name>
                  </italic>
                </td><td rowspan="1" colspan="1">F</td><td rowspan="1" colspan="1">3</td><td rowspan="1" colspan="1">34.5 ± 8.8</td><td rowspan="1" colspan="1">13.9 ± 3.6</td><td rowspan="1" colspan="1">11.2 ± 2.5</td><td rowspan="1" colspan="1">5 ± 1.6</td><td rowspan="1" colspan="1">1.9 ± 0.9</td><td rowspan="1" colspan="1">2.5 ± 0.5</td><td rowspan="1" colspan="1">2 ± 0.6</td><td rowspan="1" colspan="1">4.2 ± 1.1</td><td rowspan="1" colspan="1">0.8 ± 0.6</td><td rowspan="1" colspan="1">1.8 ± 0.5</td></tr><tr><td rowspan="1" colspan="1">M</td><td rowspan="1" colspan="1">8</td><td rowspan="1" colspan="1">30.3 ± 5.8</td><td rowspan="1" colspan="1">11.4 ± 2.7</td><td rowspan="1" colspan="1">9.5 ± 1.5</td><td rowspan="1" colspan="1">4.2 ± 0.6</td><td rowspan="1" colspan="1">2 ± 0.2</td><td rowspan="1" colspan="1">2.6 ± 0.2</td><td rowspan="1" colspan="1">1.7 ± 0.3</td><td rowspan="1" colspan="1">3.4 ± 0.8</td><td rowspan="1" colspan="1">0.7 ± 0.2</td><td rowspan="1" colspan="1">1.7 ± 0.4</td></tr><tr><td rowspan="2" colspan="1">
                  <italic>
                    <tp:taxon-name><tp:taxon-name-part taxon-name-part-type="genus" reg="Leptopelis">L.</tp:taxon-name-part><tp:taxon-name-part taxon-name-part-type="species" reg="rugosus">rugosus</tp:taxon-name-part></tp:taxon-name>
                  </italic>
                </td><td rowspan="1" colspan="1">F</td><td rowspan="1" colspan="1">4</td><td rowspan="1" colspan="1">47.8 ± 5.3</td><td rowspan="1" colspan="1">16.4 ± 0.7</td><td rowspan="1" colspan="1">14.3 ± 0.7</td><td rowspan="1" colspan="1">6.7 ± 0.7</td><td rowspan="1" colspan="1">3.6 ± 0.4</td><td rowspan="1" colspan="1">4.4 ± 0.5</td><td rowspan="1" colspan="1">2.8 ± 0.4</td><td rowspan="1" colspan="1">4.3 ± 0.6</td><td rowspan="1" colspan="1">1.4 ± 0.6</td><td rowspan="1" colspan="1">2 ± 0.4</td></tr><tr><td rowspan="1" colspan="1">M</td><td rowspan="1" colspan="1">22</td><td rowspan="1" colspan="1">38.7 ± 2.7</td><td rowspan="1" colspan="1">14.3 ± 1.4</td><td rowspan="1" colspan="1">11.8 ± 1.1</td><td rowspan="1" colspan="1">5.2 ± 0.4</td><td rowspan="1" colspan="1">2.9 ± 0.2</td><td rowspan="1" colspan="1">3.4 ± 0.3</td><td rowspan="1" colspan="1">2.1 ± 0.3</td><td rowspan="1" colspan="1">4.2 ± 0.5</td><td rowspan="1" colspan="1">0.9 ± 0.3</td><td rowspan="1" colspan="1">2.3 ± 0.4</td></tr><tr><td rowspan="2" colspan="1"><italic><tp:taxon-name><tp:taxon-name-part taxon-name-part-type="genus" reg="Leptopelis">L.</tp:taxon-name-part><tp:taxon-name-part taxon-name-part-type="species" reg="shebellensis">shebellensis</tp:taxon-name-part></tp:taxon-name></italic> sp. nov.</td><td rowspan="1" colspan="1">F</td><td rowspan="1" colspan="1">8</td><td rowspan="1" colspan="1">53.4 ± 5.3</td><td rowspan="1" colspan="1">18.9 ± 2.3</td><td rowspan="1" colspan="1">15.8 ± 2.5</td><td rowspan="1" colspan="1">7 ± 1</td><td rowspan="1" colspan="1">3.8 ± 0.3</td><td rowspan="1" colspan="1">4.6 ± 0.5</td><td rowspan="1" colspan="1">3.3 ± 0.8</td><td rowspan="1" colspan="1">5.5 ± 0.8</td><td rowspan="1" colspan="1">1.2 ± 0.6</td><td rowspan="1" colspan="1">3.1 ± 0.5</td></tr><tr><td rowspan="1" colspan="1">M</td><td rowspan="1" colspan="1">24</td><td rowspan="1" colspan="1">36.2 ± 3.3</td><td rowspan="1" colspan="1">13.2 ± 1.5</td><td rowspan="1" colspan="1">11.8 ± 1.3</td><td rowspan="1" colspan="1">5 ± 0.5</td><td rowspan="1" colspan="1">2.7 ± 0.3</td><td rowspan="1" colspan="1">3.1 ± 0.4</td><td rowspan="1" colspan="1">2.3 ± 0.3</td><td rowspan="1" colspan="1">3.8 ± 0.5</td><td rowspan="1" colspan="1">0.8 ± 0.3</td><td rowspan="1" colspan="1">2.1 ± 0.2</td></tr><tr><td rowspan="2" colspan="1">
                  <italic>
                    <tp:taxon-name><tp:taxon-name-part taxon-name-part-type="genus" reg="Leptopelis">L.</tp:taxon-name-part><tp:taxon-name-part taxon-name-part-type="species" reg="susanae">susanae</tp:taxon-name-part></tp:taxon-name>
                  </italic>
                </td><td rowspan="1" colspan="1">F</td><td rowspan="1" colspan="1">3</td><td rowspan="1" colspan="1">49.6 ± 6.6</td><td rowspan="1" colspan="1">18.1 ± 2.4</td><td rowspan="1" colspan="1">16.4 ± 2.2</td><td rowspan="1" colspan="1">7.4 ± 0.7</td><td rowspan="1" colspan="1">4.2 ± 0.2</td><td rowspan="1" colspan="1">4.6 ± 0.2</td><td rowspan="1" colspan="1">3.7 ± 0.4</td><td rowspan="1" colspan="1">5.9 ± 0.3</td><td rowspan="1" colspan="1">1.3 ± 0.4</td><td rowspan="1" colspan="1">2.6 ± 0.8</td></tr><tr><td rowspan="1" colspan="1">M</td><td rowspan="1" colspan="1">12</td><td rowspan="1" colspan="1">33.2 ± 3.7</td><td rowspan="1" colspan="1">11.8 ± 1.3</td><td rowspan="1" colspan="1">11 ± 0.7</td><td rowspan="1" colspan="1">5 ± 0.4</td><td rowspan="1" colspan="1">2.6 ± 0.3</td><td rowspan="1" colspan="1">3.3 ± 0.3</td><td rowspan="1" colspan="1">2.4 ± 0.2</td><td rowspan="1" colspan="1">3.7 ± 0.3</td><td rowspan="1" colspan="1">0.9 ± 0.2</td><td rowspan="1" colspan="1">1.9 ± 0.3</td></tr><tr><td rowspan="2" colspan="1"><italic><tp:taxon-name><tp:taxon-name-part taxon-name-part-type="genus" reg="Leptopelis">L.</tp:taxon-name-part><tp:taxon-name-part taxon-name-part-type="species" reg="xeniae">xeniae</tp:taxon-name-part></tp:taxon-name></italic> sp. nov.</td><td rowspan="1" colspan="1">F</td><td rowspan="1" colspan="1">2</td><td rowspan="1" colspan="1">43.5 ± 5.7</td><td rowspan="1" colspan="1">15.9 ± 1.4</td><td rowspan="1" colspan="1">12.7 ± 0.4</td><td rowspan="1" colspan="1">5.1 ± 0.7</td><td rowspan="1" colspan="1">2.9 ± 0.4</td><td rowspan="1" colspan="1">3.2 ± 0</td><td rowspan="1" colspan="1">1.7 ± 0.3</td><td rowspan="1" colspan="1">3.3 ± 0.3</td><td rowspan="1" colspan="1">0.7 ± 0.1</td><td rowspan="1" colspan="1">2.1 ± 0.2</td></tr><tr><td rowspan="1" colspan="1">M</td><td rowspan="1" colspan="1">20</td><td rowspan="1" colspan="1">27.6 ± 2.0</td><td rowspan="1" colspan="1">10.2 ± 0.6</td><td rowspan="1" colspan="1">9.1 ± 0.5</td><td rowspan="1" colspan="1">3.9 ± 0.3</td><td rowspan="1" colspan="1">2.2 ± 0.3</td><td rowspan="1" colspan="1">2.5 ± 0.3</td><td rowspan="1" colspan="1">1.7 ± 0.4</td><td rowspan="1" colspan="1">2.9 ± 0.4</td><td rowspan="1" colspan="1">0.7 ± 0.2</td><td rowspan="1" colspan="1">1.9 ± 0.3</td></tr><tr><td rowspan="1" colspan="3"/><td rowspan="1" colspan="1">
                  <bold>
                    <abbrev xmlns:xlink="http://www.w3.org/1999/xlink" xlink:title="eye diameter" id="ABBRID0EULAG" xlink:type="simple">ED</abbrev>
                  </bold>
                </td><td rowspan="1" colspan="1">
                  <bold>
                    <abbrev xmlns:xlink="http://www.w3.org/1999/xlink" xlink:title="upper eyelid width" id="ABBRID0E4LAG" xlink:type="simple">UEW</abbrev>
                  </bold>
                </td><td rowspan="1" colspan="1">
                  <bold>
                    <abbrev xmlns:xlink="http://www.w3.org/1999/xlink" xlink:title="forearm length" id="ABBRID0EGMAG" xlink:type="simple">FLL</abbrev>
                  </bold>
                </td><td rowspan="1" colspan="1">
                  <bold>
                    <abbrev xmlns:xlink="http://www.w3.org/1999/xlink" xlink:title="hand length" id="ABBRID0EPMAG" xlink:type="simple">HAL</abbrev>
                  </bold>
                </td><td rowspan="1" colspan="1">
                  <bold>
                    <abbrev xmlns:xlink="http://www.w3.org/1999/xlink" xlink:title="longest finger disc width" id="ABBRID0EYMAG" xlink:type="simple">FinDW</abbrev>
                  </bold>
                </td><td rowspan="1" colspan="1">
                  <bold>
                    <abbrev xmlns:xlink="http://www.w3.org/1999/xlink" xlink:title="thigh length" id="ABBRID0EBNAG" xlink:type="simple">THL</abbrev>
                  </bold>
                </td><td rowspan="1" colspan="1">
                  <bold>
                    <abbrev xmlns:xlink="http://www.w3.org/1999/xlink" xlink:title="tibia length" id="ABBRID0EKNAG" xlink:type="simple">TL</abbrev>
                  </bold>
                </td><td rowspan="1" colspan="1">
                  <bold>
                    <abbrev xmlns:xlink="http://www.w3.org/1999/xlink" xlink:title="foot length" id="ABBRID0ETNAG" xlink:type="simple">FL</abbrev>
                  </bold>
                </td><td rowspan="1" colspan="1">
                  <bold>
                    <abbrev xmlns:xlink="http://www.w3.org/1999/xlink" xlink:title="fourth toe disc width" id="ABBRID0E3NAG" xlink:type="simple">Toe4DW</abbrev>
                  </bold>
                </td><td rowspan="1" colspan="1">
                  <bold>
                    <abbrev xmlns:xlink="http://www.w3.org/1999/xlink" xlink:title="metatarsal tubercle length" id="ABBRID0EFOAG" xlink:type="simple">MTL</abbrev>
                  </bold>
                </td></tr><tr><td rowspan="2" colspan="1">
                  <italic>
                    <tp:taxon-name><tp:taxon-name-part taxon-name-part-type="genus" reg="Leptopelis">L.</tp:taxon-name-part><tp:taxon-name-part taxon-name-part-type="species" reg="diffidens">diffidens</tp:taxon-name-part></tp:taxon-name>
                  </italic>
                </td><td rowspan="1" colspan="1">F</td><td rowspan="1" colspan="1">8</td><td rowspan="1" colspan="1">4.5 ± 0.4</td><td rowspan="1" colspan="1">3 ± 0.4</td><td rowspan="1" colspan="1">9.6 ± 1.3</td><td rowspan="1" colspan="1">12.6 ± 1.9</td><td rowspan="1" colspan="1">1.5 ± 0.2</td><td rowspan="1" colspan="1">15.9 ± 3</td><td rowspan="1" colspan="1">15.6 ± 1.5</td><td rowspan="1" colspan="1">20.5 ± 2.6</td><td rowspan="1" colspan="1">1.4 ± 0.3</td><td rowspan="1" colspan="1">2.8 ± 0.5</td></tr><tr><td rowspan="1" colspan="1">M</td><td rowspan="1" colspan="1">20</td><td rowspan="1" colspan="1">3.2 ± 0.4</td><td rowspan="1" colspan="1">2.5 ± 0.3</td><td rowspan="1" colspan="1">6.2 ± 0.9</td><td rowspan="1" colspan="1">8.1 ± 0.9</td><td rowspan="1" colspan="1">0.9 ± 0.1</td><td rowspan="1" colspan="1">10.9 ± 1.5</td><td rowspan="1" colspan="1">10.2 ± 0.9</td><td rowspan="1" colspan="1">12.5 ± 0.9</td><td rowspan="1" colspan="1">0.9 ± 0.1</td><td rowspan="1" colspan="1">1.8 ± 0.2</td></tr><tr><td rowspan="2" colspan="1">
                  <italic>
                    <tp:taxon-name><tp:taxon-name-part taxon-name-part-type="genus" reg="Leptopelis">L.</tp:taxon-name-part><tp:taxon-name-part taxon-name-part-type="species" reg="gramineus">gramineus</tp:taxon-name-part></tp:taxon-name>
                  </italic>
                </td><td rowspan="1" colspan="1">F</td><td rowspan="1" colspan="1">3</td><td rowspan="1" colspan="1">4.2 ± 0.4</td><td rowspan="1" colspan="1">2.6 ± 0.5</td><td rowspan="1" colspan="1">8.5 ± 1.5</td><td rowspan="1" colspan="1">NaN ± NA</td><td rowspan="1" colspan="1">NaN ± NA</td><td rowspan="1" colspan="1">11.2 ± 2.1</td><td rowspan="1" colspan="1">11 ± 2.6</td><td rowspan="1" colspan="1">NaN ± NA</td><td rowspan="1" colspan="1">1.1 ± 0.2</td><td rowspan="1" colspan="1">1.8 ± 0.7</td></tr><tr><td rowspan="1" colspan="1">M</td><td rowspan="1" colspan="1">8</td><td rowspan="1" colspan="1">3.6 ± 0.9</td><td rowspan="1" colspan="1">2.6 ± 0.5</td><td rowspan="1" colspan="1">6.3 ± 1.2</td><td rowspan="1" colspan="1">7.4 ± 0.5</td><td rowspan="1" colspan="1">0.8 ± 0.1</td><td rowspan="1" colspan="1">10.9 ± 1.2</td><td rowspan="1" colspan="1">10.3 ± 1.2</td><td rowspan="1" colspan="1">11.5 ± 1.2</td><td rowspan="1" colspan="1">0.9 ± 0.2</td><td rowspan="1" colspan="1">2 ± 0.7</td></tr><tr><td rowspan="2" colspan="1">
                  <italic>
                    <tp:taxon-name><tp:taxon-name-part taxon-name-part-type="genus" reg="Leptopelis">L.</tp:taxon-name-part><tp:taxon-name-part taxon-name-part-type="species" reg="rugosus">rugosus</tp:taxon-name-part></tp:taxon-name>
                  </italic>
                </td><td rowspan="1" colspan="1">F</td><td rowspan="1" colspan="1">4</td><td rowspan="1" colspan="1">4.4 ± 0.3</td><td rowspan="1" colspan="1">3.5 ± 0.3</td><td rowspan="1" colspan="1">10.4 ± 1.3</td><td rowspan="1" colspan="1">13.5 ± 1</td><td rowspan="1" colspan="1">1.3 ± 0.3</td><td rowspan="1" colspan="1">20.5 ± 1.2</td><td rowspan="1" colspan="1">17.8 ± 1.4</td><td rowspan="1" colspan="1">21.3 ± 0.7</td><td rowspan="1" colspan="1">1.2 ± 0.4</td><td rowspan="1" colspan="1">3.7 ± 0.4</td></tr><tr><td rowspan="1" colspan="1">M</td><td rowspan="1" colspan="1">22</td><td rowspan="1" colspan="1">4.1 ± 0.5</td><td rowspan="1" colspan="1">3.1 ± 0.2</td><td rowspan="1" colspan="1">7.8 ± 1.1</td><td rowspan="1" colspan="1">10.9 ± 0.8</td><td rowspan="1" colspan="1">1.2 ± 0.2</td><td rowspan="1" colspan="1">14 ± 1.5</td><td rowspan="1" colspan="1">13.2 ± 0.9</td><td rowspan="1" colspan="1">16.6 ± 1.3</td><td rowspan="1" colspan="1">1.1 ± 0.2</td><td rowspan="1" colspan="1">2.8 ± 0.4</td></tr><tr><td rowspan="2" colspan="1"><italic><tp:taxon-name><tp:taxon-name-part taxon-name-part-type="genus" reg="Leptopelis">L.</tp:taxon-name-part><tp:taxon-name-part taxon-name-part-type="species" reg="shebellensis">shebellensis</tp:taxon-name-part></tp:taxon-name></italic> sp. nov.</td><td rowspan="1" colspan="1">F</td><td rowspan="1" colspan="1">8</td><td rowspan="1" colspan="1">5.8 ± 1.6</td><td rowspan="1" colspan="1">4.1 ± 1.1</td><td rowspan="1" colspan="1">10.8 ± 1.8</td><td rowspan="1" colspan="1">14.8 ± 1.8</td><td rowspan="1" colspan="1">1.3 ± 0.4</td><td rowspan="1" colspan="1">16.7 ± 2</td><td rowspan="1" colspan="1">16.1 ± 1.5</td><td rowspan="1" colspan="1">22.8 ± 2.5</td><td rowspan="1" colspan="1">1 ± 0.2</td><td rowspan="1" colspan="1">3.7 ± 0.6</td></tr><tr><td rowspan="1" colspan="1">M</td><td rowspan="1" colspan="1">24</td><td rowspan="1" colspan="1">4.2 ± 0.7</td><td rowspan="1" colspan="1">2.8 ± 0.5</td><td rowspan="1" colspan="1">8 ± 1.2</td><td rowspan="1" colspan="1">10.2 ± 1</td><td rowspan="1" colspan="1">0.9 ± 0.2</td><td rowspan="1" colspan="1">12.7 ± 1.4</td><td rowspan="1" colspan="1">11.8 ± 1</td><td rowspan="1" colspan="1">14.8 ± 1.2</td><td rowspan="1" colspan="1">0.8 ± 0.2</td><td rowspan="1" colspan="1">2.4 ± 0.3</td></tr><tr><td rowspan="2" colspan="1">
                  <italic>
                    <tp:taxon-name><tp:taxon-name-part taxon-name-part-type="genus" reg="Leptopelis">L.</tp:taxon-name-part><tp:taxon-name-part taxon-name-part-type="species" reg="susanae">susanae</tp:taxon-name-part></tp:taxon-name>
                  </italic>
                </td><td rowspan="1" colspan="1">F</td><td rowspan="1" colspan="1">3</td><td rowspan="1" colspan="1">5.7 ± 1.3</td><td rowspan="1" colspan="1">3.9 ± 0.8</td><td rowspan="1" colspan="1">12.1 ± 1.3</td><td rowspan="1" colspan="1">16 ± 0.8</td><td rowspan="1" colspan="1">2.7 ± 0.2</td><td rowspan="1" colspan="1">22.5 ± 1</td><td rowspan="1" colspan="1">21.2 ± 2.1</td><td rowspan="1" colspan="1">24.6 ± 2.2</td><td rowspan="1" colspan="1">2.5 ± 0.3</td><td rowspan="1" colspan="1">2.9 ± 0.6</td></tr><tr><td rowspan="1" colspan="1">M</td><td rowspan="1" colspan="1">12</td><td rowspan="1" colspan="1">4.2 ± 0.5</td><td rowspan="1" colspan="1">3.1 ± 0.6</td><td rowspan="1" colspan="1">7.4 ± 1.1</td><td rowspan="1" colspan="1">10.6 ± 0.8</td><td rowspan="1" colspan="1">1.8 ± 0.2</td><td rowspan="1" colspan="1">14.9 ± 0.9</td><td rowspan="1" colspan="1">14.8 ± 1</td><td rowspan="1" colspan="1">16.5 ± 1.4</td><td rowspan="1" colspan="1">1.6 ± 0.2</td><td rowspan="1" colspan="1">1.7 ± 0.2</td></tr><tr><td rowspan="2" colspan="1"><italic><tp:taxon-name><tp:taxon-name-part taxon-name-part-type="genus" reg="Leptopelis">L.</tp:taxon-name-part><tp:taxon-name-part taxon-name-part-type="species" reg="xeniae">xeniae</tp:taxon-name-part></tp:taxon-name></italic> sp. nov.</td><td rowspan="1" colspan="1">F</td><td rowspan="1" colspan="1">2</td><td rowspan="1" colspan="1">4.8 ± 0.4</td><td rowspan="1" colspan="1">3.3 ± 1.1</td><td rowspan="1" colspan="1">9.9 ± 1.8</td><td rowspan="1" colspan="1">12.8 ± 1.1</td><td rowspan="1" colspan="1">1.4 ± 0.1</td><td rowspan="1" colspan="1">16.8 ± 2.8</td><td rowspan="1" colspan="1">16 ± 3.4</td><td rowspan="1" colspan="1">20.2 ± 3.4</td><td rowspan="1" colspan="1">1.4 ± 0.1</td><td rowspan="1" colspan="1">2.4 ± 0.3</td></tr><tr><td rowspan="1" colspan="1">M</td><td rowspan="1" colspan="1">20</td><td rowspan="1" colspan="1">3.3 ± 0.4</td><td rowspan="1" colspan="1">2.4 ± 0.3</td><td rowspan="1" colspan="1">6.1 ± 0.7</td><td rowspan="1" colspan="1">8.2 ± 0.7</td><td rowspan="1" colspan="1">0.8 ± 0.2</td><td rowspan="1" colspan="1">10.2 ± 1.4</td><td rowspan="1" colspan="1">9.9 ± 0.9</td><td rowspan="1" colspan="1">12 ± 1</td><td rowspan="1" colspan="1">0.8 ± 0.2</td><td rowspan="1" colspan="1">1.8 ± 0.3</td></tr></tbody></table></table-wrap><supplementary-material xmlns:xlink="http://www.w3.org/1999/xlink" id="S5" position="float" orientation="portrait" xlink:type="simple"><object-id content-type="doi" xlink:type="simple">10.3897/zookeys.1128.82176.suppl5</object-id><object-id content-type="arpha" xlink:type="simple">03035789-FC1C-5459-9729-FD47A5677368</object-id><label>Supplementary material 5</label><caption><p>Tables</p></caption><statement content-type="dataType"><label>Data type</label><p>localities, genetic, and morphometric data</p></statement><statement content-type="notes"><label>Explanation note</label><p><bold>Tables: S1.</bold> Localities of sampled specimens; <bold>S2.</bold> Number and average length of raw reads extracted from historical type specimens; <bold>S3.</bold> GenBank accession numbers; <bold>S4.</bold> PartitionFinder models; <bold>S5.</bold> Pairwise genetic distances (uncorrected P distances) of the whole mtDNA dataset; <bold>S6.</bold> airwise genetic distances (uncorrected P distances) of the <abbrev xlink:title="Cytochrome c oxidase I" id="ABBRID0E53BK" xlink:type="simple">COX1</abbrev> dataset; <bold>S7.</bold> Linear morphometric measurements; <bold>S8.</bold> PCA loadings and scores for males and females of the <italic><tp:taxon-name><tp:taxon-name-part taxon-name-part-type="genus" reg="Leptopelis">Leptopelis</tp:taxon-name-part><tp:taxon-name-part taxon-name-part-type="species" reg="gramineus">gramineus</tp:taxon-name-part></tp:taxon-name></italic> complex; <bold>S9.</bold> Tukey HSD pairwise tests for linear morphometric measurements of males and females of the <italic><tp:taxon-name><tp:taxon-name-part taxon-name-part-type="genus" reg="Leptopelis">Leptopelis</tp:taxon-name-part><tp:taxon-name-part taxon-name-part-type="species" reg="gramineus">gramineus</tp:taxon-name-part></tp:taxon-name></italic> complex; <bold>S10.</bold> Acoustic characteristics of advertisement calls, averaged per individual.</p></statement><media xlink:href="zookeys-1128-063_article-82176__-s005.xlsx" mimetype="application" mime-subtype="vnd.openxmlformats-officedocument.spreadsheetml.sheet" position="float" orientation="portrait" xlink:type="simple" id="oo_766806.xlsx"><uri content-type="original_file" xlink:type="simple">https://binary.pensoft.net/file/766806</uri></media><permissions><license xlink:type="simple"><license-p>This dataset is made available under the Open Database License (http://opendatacommons.org/licenses/odbl/1.0/). The Open Database License (ODbL) is a license agreement intended to allow users to freely share, modify, and use this Dataset while maintaining this same freedom for others, provided that the original source and author(s) are credited.</license-p></license></permissions><attrib specific-use="authors">Sandra Goutte, Jacobo Reyes-Velasco, Abeje Kassie, Stéphane Boissinot</attrib></supplementary-material><fig id="F1" position="float" orientation="portrait"><object-id xmlns:xlink="http://www.w3.org/1999/xlink" content-type="doi" xlink:type="simple">10.3897/zookeys.1128.82176.figure1</object-id><object-id xmlns:xlink="http://www.w3.org/1999/xlink" content-type="arpha" xlink:type="simple">CCE03673-8080-5034-886C-8FCE52B9E541</object-id><label>Figure 1.</label><caption><p>Distribution ranges of six species of the <italic><tp:taxon-name><tp:taxon-name-part taxon-name-part-type="genus" reg="Leptopelis">Leptopelis</tp:taxon-name-part><tp:taxon-name-part taxon-name-part-type="species" reg="gramineus">gramineus</tp:taxon-name-part></tp:taxon-name></italic> species complex. Small, more arboreal forms are represented by green (<italic><tp:taxon-name><tp:taxon-name-part taxon-name-part-type="genus" reg="Leptopelis">L.</tp:taxon-name-part><tp:taxon-name-part taxon-name-part-type="species" reg="diffidens">diffidens</tp:taxon-name-part></tp:taxon-name></italic>), yellow (<italic><tp:taxon-name><tp:taxon-name-part taxon-name-part-type="genus" reg="Leptopelis">L.</tp:taxon-name-part><tp:taxon-name-part taxon-name-part-type="species" reg="gramineus">gramineus</tp:taxon-name-part></tp:taxon-name></italic>) and purple (<italic><tp:taxon-name><tp:taxon-name-part taxon-name-part-type="genus" reg="Leptopelis">L.</tp:taxon-name-part><tp:taxon-name-part taxon-name-part-type="species" reg="xeniae">xeniae</tp:taxon-name-part></tp:taxon-name></italic> sp. nov.) triangles. Larger, semi-fossorial forms are represented by red (<italic><tp:taxon-name><tp:taxon-name-part taxon-name-part-type="genus" reg="Leptopelis">L.</tp:taxon-name-part><tp:taxon-name-part taxon-name-part-type="species" reg="rugosus">rugosus</tp:taxon-name-part></tp:taxon-name>)</italic> and white (<italic><tp:taxon-name><tp:taxon-name-part taxon-name-part-type="genus" reg="Leptopelis">L.</tp:taxon-name-part><tp:taxon-name-part taxon-name-part-type="species" reg="shebellensis">shebellensis</tp:taxon-name-part></tp:taxon-name></italic> sp. nov.) circles. The large arboreal <italic><tp:taxon-name><tp:taxon-name-part taxon-name-part-type="genus" reg="Leptopelis">Leptopelis</tp:taxon-name-part><tp:taxon-name-part taxon-name-part-type="species" reg="susanae">susanae</tp:taxon-name-part></tp:taxon-name></italic> is represented by a light blue triangle. Stars indicate type localities given in the original descriptions of <italic><tp:taxon-name><tp:taxon-name-part taxon-name-part-type="genus" reg="Leptopelis">L.</tp:taxon-name-part><tp:taxon-name-part taxon-name-part-type="species" reg="gramineus">gramineus</tp:taxon-name-part></tp:taxon-name></italic> (yellow; dashed line between Badditù and Dimé), <italic><tp:taxon-name><tp:taxon-name-part taxon-name-part-type="genus" reg="Pseudocassina">Pseudocassina</tp:taxon-name-part><tp:taxon-name-part taxon-name-part-type="species" reg="rugosa">rugosa</tp:taxon-name-part></tp:taxon-name></italic> (red) and <italic><tp:taxon-name><tp:taxon-name-part taxon-name-part-type="genus" reg="Pseudocassina">Pseudocassina</tp:taxon-name-part><tp:taxon-name-part taxon-name-part-type="species" reg="ocellata">ocellata</tp:taxon-name-part></tp:taxon-name></italic> (grey), both synonymised here with <italic><tp:taxon-name><tp:taxon-name-part taxon-name-part-type="genus" reg="Leptopelis">L.</tp:taxon-name-part><tp:taxon-name-part taxon-name-part-type="species" reg="rugosus">rugosus</tp:taxon-name-part></tp:taxon-name></italic> (see the discussion in the main text).</p></caption><graphic xmlns:xlink="http://www.w3.org/1999/xlink" xlink:href="zookeys-1128-063_article-82176__-g001.jpg" position="float" orientation="portrait" xlink:type="simple" id="oo_766794.jpg"><uri content-type="original_file" xlink:type="simple">https://binary.pensoft.net/fig/766794</uri></graphic></fig><fig id="F4" position="float" orientation="portrait"><object-id xmlns:xlink="http://www.w3.org/1999/xlink" content-type="doi" xlink:type="simple">10.3897/zookeys.1128.82176.figure4</object-id><object-id xmlns:xlink="http://www.w3.org/1999/xlink" content-type="arpha" xlink:type="simple">AEEE9070-45D3-58B7-86C5-6428EA9A45FB</object-id><label>Figure 4.</label><caption><p>Advertisement calls of six <italic><tp:taxon-name><tp:taxon-name-part taxon-name-part-type="genus" reg="Leptopelis">Leptopelis</tp:taxon-name-part></tp:taxon-name></italic> species inhabiting the Ethiopian Highlands <bold>A</bold><italic><tp:taxon-name><tp:taxon-name-part taxon-name-part-type="genus" reg="Leptopelis">L.</tp:taxon-name-part><tp:taxon-name-part taxon-name-part-type="species" reg="shebellensis">shebellensis</tp:taxon-name-part></tp:taxon-name></italic> sp. nov. (SB61) <bold>B</bold><italic><tp:taxon-name><tp:taxon-name-part taxon-name-part-type="genus" reg="Leptopelis">L.</tp:taxon-name-part><tp:taxon-name-part taxon-name-part-type="species" reg="rugosus">rugosus</tp:taxon-name-part></tp:taxon-name></italic> (SB609) <bold>C</bold><italic><tp:taxon-name><tp:taxon-name-part taxon-name-part-type="genus" reg="Leptopelis">L.</tp:taxon-name-part><tp:taxon-name-part taxon-name-part-type="species" reg="gramineus">gramineus</tp:taxon-name-part></tp:taxon-name></italic> (SB212) <bold>D</bold><italic><tp:taxon-name><tp:taxon-name-part taxon-name-part-type="genus" reg="Leptopelis">L.</tp:taxon-name-part><tp:taxon-name-part taxon-name-part-type="species" reg="xeniae">xeniae</tp:taxon-name-part></tp:taxon-name></italic> sp. nov. (SB169) <bold>E</bold><italic><tp:taxon-name><tp:taxon-name-part taxon-name-part-type="genus" reg="Leptopelis">L.</tp:taxon-name-part><tp:taxon-name-part taxon-name-part-type="species" reg="diffidens">diffidens</tp:taxon-name-part></tp:taxon-name></italic> (SB134) <bold>F</bold><italic><tp:taxon-name><tp:taxon-name-part taxon-name-part-type="genus" reg="Leptopelis">L.</tp:taxon-name-part><tp:taxon-name-part taxon-name-part-type="species" reg="susanae">susanae</tp:taxon-name-part></tp:taxon-name></italic> (SB223).</p></caption><graphic xmlns:xlink="http://www.w3.org/1999/xlink" xlink:href="zookeys-1128-063_article-82176__-g004.jpg" position="float" orientation="portrait" xlink:type="simple" id="oo_766797.jpg"><uri content-type="original_file" xlink:type="simple">https://binary.pensoft.net/fig/766797</uri></graphic></fig><table-wrap id="T2" position="float" orientation="portrait"><label>Table 2.</label><caption><p>Summary of call acoustic characters for the <italic><tp:taxon-name><tp:taxon-name-part taxon-name-part-type="genus" reg="Leptopelis">Leptopelis</tp:taxon-name-part><tp:taxon-name-part taxon-name-part-type="species" reg="gramineus">gramineus</tp:taxon-name-part></tp:taxon-name></italic> species complex.</p></caption><table id="TID0ENLBI" rules="all"><tbody><tr><th rowspan="1" colspan="1">Species</th><th rowspan="1" colspan="1">N individuals</th><th rowspan="1" colspan="1">N notes</th><th rowspan="1" colspan="1">Note duration (ms)</th><th rowspan="1" colspan="1">Inter-note interval (s)</th><th rowspan="1" colspan="1">Call rate</th><th rowspan="1" colspan="1">Pulses per note</th><th rowspan="1" colspan="1">Inter-pulse duration (ms)</th></tr><tr><td rowspan="1" colspan="1">
                  <italic>
                    <tp:taxon-name><tp:taxon-name-part taxon-name-part-type="genus" reg="Leptopelis">L.</tp:taxon-name-part><tp:taxon-name-part taxon-name-part-type="species" reg="diffidens">diffidens</tp:taxon-name-part></tp:taxon-name>
                  </italic>
                </td><td rowspan="1" colspan="1">8</td><td rowspan="1" colspan="1">188</td><td rowspan="1" colspan="1">130 ± 21</td><td rowspan="1" colspan="1">12.08 ± 6.18</td><td rowspan="1" colspan="1">0.10 ± 0.04</td><td rowspan="1" colspan="1">7 ± 2</td><td rowspan="1" colspan="1">22 ± 4</td></tr><tr><td rowspan="1" colspan="1">
                  <italic>
                    <tp:taxon-name><tp:taxon-name-part taxon-name-part-type="genus" reg="Leptopelis">L.</tp:taxon-name-part><tp:taxon-name-part taxon-name-part-type="species" reg="gramineus">gramineus</tp:taxon-name-part></tp:taxon-name>
                  </italic>
                </td><td rowspan="1" colspan="1">2</td><td rowspan="1" colspan="1">19</td><td rowspan="1" colspan="1">93 ± 6</td><td rowspan="1" colspan="1">16.46 ± 3.17</td><td rowspan="1" colspan="1">0.07 ± 0.01</td><td rowspan="1" colspan="1">6 ± 1</td><td rowspan="1" colspan="1">19 ± 2</td></tr><tr><td rowspan="1" colspan="1">
                  <italic>
                    <tp:taxon-name><tp:taxon-name-part taxon-name-part-type="genus" reg="Leptopelis">L.</tp:taxon-name-part><tp:taxon-name-part taxon-name-part-type="species" reg="rugosus">rugosus</tp:taxon-name-part></tp:taxon-name>
                  </italic>
                </td><td rowspan="1" colspan="1">6</td><td rowspan="1" colspan="1">108</td><td rowspan="1" colspan="1">65 ± 21</td><td rowspan="1" colspan="1">13.12 ± 7.47</td><td rowspan="1" colspan="1">0.10 ± 0.04</td><td rowspan="1" colspan="1">4 ± 1</td><td rowspan="1" colspan="1">20 ± 5</td></tr><tr><td rowspan="1" colspan="1"><italic><tp:taxon-name><tp:taxon-name-part taxon-name-part-type="genus" reg="Leptopelis">L.</tp:taxon-name-part><tp:taxon-name-part taxon-name-part-type="species" reg="shebellensis">shebellensis</tp:taxon-name-part></tp:taxon-name></italic> sp. nov.</td><td rowspan="1" colspan="1">4</td><td rowspan="1" colspan="1">89</td><td rowspan="1" colspan="1">57 ± 5</td><td rowspan="1" colspan="1">8.28 ± 1.34</td><td rowspan="1" colspan="1">0.13 ± 0.02</td><td rowspan="1" colspan="1">5 ± 0</td><td rowspan="1" colspan="1">11 ± 2</td></tr><tr><td rowspan="1" colspan="1">
                  <italic>
                    <tp:taxon-name><tp:taxon-name-part taxon-name-part-type="genus" reg="Leptopelis">L.</tp:taxon-name-part><tp:taxon-name-part taxon-name-part-type="species" reg="susanae">susanae</tp:taxon-name-part></tp:taxon-name>
                  </italic>
                </td><td rowspan="1" colspan="1">2</td><td rowspan="1" colspan="1">50</td><td rowspan="1" colspan="1">25.6 ± 2.1</td><td rowspan="1" colspan="1">11.21 ± 3.27</td><td rowspan="1" colspan="1">0.10 ± 0.02</td><td rowspan="1" colspan="1">5.2 ± 0</td><td rowspan="1" colspan="1">11 ± 2</td></tr><tr><td rowspan="1" colspan="1"><italic><tp:taxon-name><tp:taxon-name-part taxon-name-part-type="genus" reg="Leptopelis">L.</tp:taxon-name-part><tp:taxon-name-part taxon-name-part-type="species" reg="xeniae">xeniae</tp:taxon-name-part></tp:taxon-name></italic> sp. nov.</td><td rowspan="1" colspan="1">4</td><td rowspan="1" colspan="1">51</td><td rowspan="1" colspan="1">175 ± 25</td><td rowspan="1" colspan="1">14.16 ± 6.50</td><td rowspan="1" colspan="1">0.09 ± 0.03</td><td rowspan="1" colspan="1">7 ± 1</td><td rowspan="1" colspan="1">30 ± 5</td></tr><tr><td rowspan="1" colspan="1"/><td rowspan="1" colspan="1">
                  <bold>Pulse rate (s-1)</bold>
                </td><td rowspan="1" colspan="1">
                  <bold>Peak frequency (Hz)</bold>
                </td><td rowspan="1" colspan="1">
                  <bold>Min frequency (Hz)</bold>
                </td><td rowspan="1" colspan="1">
                  <bold>Max frequency (Hz)</bold>
                </td><td rowspan="1" colspan="1">
                  <bold>Frequency bandwidth (Hz)</bold>
                </td><td rowspan="1" colspan="2">
                  <bold>Relative time of peak amplitude (ms)</bold>
                </td></tr><tr><td rowspan="1" colspan="1">
                  <italic>
                    <tp:taxon-name><tp:taxon-name-part taxon-name-part-type="genus" reg="Leptopelis">L.</tp:taxon-name-part><tp:taxon-name-part taxon-name-part-type="species" reg="diffidens">diffidens</tp:taxon-name-part></tp:taxon-name>
                  </italic>
                </td><td rowspan="1" colspan="1">53 ± 8</td><td rowspan="1" colspan="1">1928 ± 235</td><td rowspan="1" colspan="1">1489 ± 218</td><td rowspan="1" colspan="1">2880 ± 286</td><td rowspan="1" colspan="1">1386 ± 203</td><td rowspan="1" colspan="2">39 ± 10</td></tr><tr><td rowspan="1" colspan="1">
                  <italic>
                    <tp:taxon-name><tp:taxon-name-part taxon-name-part-type="genus" reg="Leptopelis">L.</tp:taxon-name-part><tp:taxon-name-part taxon-name-part-type="species" reg="gramineus">gramineus</tp:taxon-name-part></tp:taxon-name>
                  </italic>
                </td><td rowspan="1" colspan="1">62 ± 9</td><td rowspan="1" colspan="1">1863 ± 154</td><td rowspan="1" colspan="1">1445 ± 173</td><td rowspan="1" colspan="1">2832 ± 201</td><td rowspan="1" colspan="1">1385 ± 375</td><td rowspan="1" colspan="2">21 ± 9</td></tr><tr><td rowspan="1" colspan="1">
                  <italic>
                    <tp:taxon-name><tp:taxon-name-part taxon-name-part-type="genus" reg="Leptopelis">L.</tp:taxon-name-part><tp:taxon-name-part taxon-name-part-type="species" reg="rugosus">rugosus</tp:taxon-name-part></tp:taxon-name>
                  </italic>
                </td><td rowspan="1" colspan="1">61 ± 14</td><td rowspan="1" colspan="1">1769 ± 60</td><td rowspan="1" colspan="1">1448 ± 140</td><td rowspan="1" colspan="1">2192 ± 64</td><td rowspan="1" colspan="1">742 ± 82</td><td rowspan="1" colspan="2">9 ± 5</td></tr><tr><td rowspan="1" colspan="1"><italic><tp:taxon-name><tp:taxon-name-part taxon-name-part-type="genus" reg="Leptopelis">L.</tp:taxon-name-part><tp:taxon-name-part taxon-name-part-type="species" reg="shebellensis">shebellensis</tp:taxon-name-part></tp:taxon-name></italic> sp. nov.</td><td rowspan="1" colspan="1">88 ± 3</td><td rowspan="1" colspan="1">1616 ± 265</td><td rowspan="1" colspan="1">1211 ± 253</td><td rowspan="1" colspan="1">2192 ± 132</td><td rowspan="1" colspan="1">974 ± 163</td><td rowspan="1" colspan="2">21 ± 15</td></tr><tr><td rowspan="1" colspan="1">
                  <italic>
                    <tp:taxon-name><tp:taxon-name-part taxon-name-part-type="genus" reg="Leptopelis">L.</tp:taxon-name-part><tp:taxon-name-part taxon-name-part-type="species" reg="susanae">susanae</tp:taxon-name-part></tp:taxon-name>
                  </italic>
                </td><td rowspan="1" colspan="1">209 ± 20</td><td rowspan="1" colspan="1">1986 ± 130</td><td rowspan="1" colspan="1">1611 ± 66</td><td rowspan="1" colspan="1">2445 ± 201</td><td rowspan="1" colspan="1">832 ± 133</td><td rowspan="1" colspan="2">7 ± 6</td></tr><tr><td rowspan="1" colspan="1"><italic><tp:taxon-name><tp:taxon-name-part taxon-name-part-type="genus" reg="Leptopelis">L.</tp:taxon-name-part><tp:taxon-name-part taxon-name-part-type="species" reg="xeniae">xeniae</tp:taxon-name-part></tp:taxon-name></italic> sp. nov.</td><td rowspan="1" colspan="1">39 ± 7</td><td rowspan="1" colspan="1">2231 ± 585</td><td rowspan="1" colspan="1">1546 ± 73</td><td rowspan="1" colspan="1">3562 ± 505</td><td rowspan="1" colspan="1">2013 ± 573</td><td rowspan="1" colspan="2">44 ± 24</td></tr></tbody></table></table-wrap></tp:treatment-sec><ref-list><ref id="B24"><mixed-citation xmlns:xlink="http://www.w3.org/1999/xlink" xlink:type="simple"><person-group><name name-style="western"><surname>Largen</surname><given-names>MJ</given-names></name></person-group> (<year>2001</year>) <article-title>Catalogue of the amphibians of Ethiopia, including a key for their identification.</article-title><source>Tropical Zoology</source><volume>14</volume>(<issue>2</issue>): <fpage>307</fpage>–<lpage>402</lpage>. <ext-link xlink:type="simple" ext-link-type="doi" xlink:href="10.1080/03946975.2001.10531159">https://doi.org/10.1080/03946975.2001.10531159</ext-link></mixed-citation></ref><ref id="B23"><mixed-citation xmlns:xlink="http://www.w3.org/1999/xlink" xlink:type="simple"><person-group><name name-style="western"><surname>Largen</surname><given-names>MJ</given-names></name></person-group> (<year>1977</year>) <article-title>The Status of the Genus <italic><tp:taxon-name><tp:taxon-name-part taxon-name-part-type="genus">Leptopelis</tp:taxon-name-part></tp:taxon-name></italic> (amphibia <tp:taxon-name><tp:taxon-name-part taxon-name-part-type="order">Anura</tp:taxon-name-part></tp:taxon-name><tp:taxon-name><tp:taxon-name-part taxon-name-part-type="family">Hyperoliidae</tp:taxon-name-part></tp:taxon-name>) in Ethiopia, Including Descriptions of Two New Species. Monitore Zoologico Italiano.</article-title><source>Supplemento</source><volume>9</volume>: <fpage>85</fpage>–<lpage>136</lpage>. <ext-link xlink:type="simple" ext-link-type="doi" xlink:href="10.1080/03749444.1977.10736845">https://doi.org/10.1080/03749444.1977.10736845</ext-link></mixed-citation></ref><ref id="B1"><mixed-citation xmlns:xlink="http://www.w3.org/1999/xlink" xlink:type="simple"><person-group><name name-style="western"><surname>Ahl</surname><given-names>E</given-names></name></person-group> (<year>1924</year>) <article-title>Über eine Froschsammlung aus Nordost-Afrika und Arabien.</article-title><source>Mitteilungen aus dem Zoologischen Museum in Berlin</source><volume>11</volume>: <fpage>1</fpage>–<lpage>12</lpage>. <ext-link xlink:type="simple" ext-link-type="doi" xlink:href="10.1002/mmnz.4830110102">https://doi.org/10.1002/mmnz.4830110102</ext-link></mixed-citation></ref></ref-list></tp:taxon-treatment>
