# Supplementary material for: ﻿Genetic and morphometric analyses of historical type specimens clarify the taxonomy of the Ethiopian Leptopelisgramineus species complex (Anura, Arthroleptidae)
Source: Zookeys. 2022 Nov 8;1128:63–97. doi: 10.3897/zookeys.1128.82176 (PMC9836736; doi:10.3897/zookeys.1128.82176)
Supplement: XML Treatment for Leptopelis shebellensis [file zookeys.1128.82176-treatment2.xml]

<!DOCTYPE tp:taxon-treatment
  PUBLIC "-//TaxonX//DTD Taxonomic Treatment Publishing DTD v0 20100105//EN" "tax-treatment-NSO.dtd">
<tp:taxon-treatment xmlns:tp="http://www.plazi.org/taxpub"><tp:treatment-meta><kwd-group><label>Taxon classification</label><kwd>
                  <named-content content-type="kingdom">Animalia</named-content>
                </kwd><kwd>
                  <named-content content-type="order">Anura</named-content>
                </kwd><kwd>
                  <named-content content-type="family">Arthroleptidae</named-content>
                </kwd></kwd-group><mixed-citation publication-type="journal"><person-group><name><surname>Goutte</surname><given-names>Sandra</given-names></name><name><surname>Reyes-Velasco</surname><given-names>Jacobo</given-names></name><name><surname>Kassie</surname><given-names>Abeje</given-names></name><name><surname>Boissinot</surname><given-names>Stéphane</given-names></name></person-group><article-title>﻿Genetic and morphometric analyses of historical type specimens clarify the taxonomy of the Ethiopian <italic><tp:taxon-name><tp:taxon-name-part taxon-name-part-type="genus" reg="Leptopelis">Leptopelis</tp:taxon-name-part><tp:taxon-name-part taxon-name-part-type="species" reg="gramineus">gramineus</tp:taxon-name-part></tp:taxon-name></italic> species complex (<tp:taxon-name><tp:taxon-name-part taxon-name-part-type="order">Anura</tp:taxon-name-part></tp:taxon-name>, <tp:taxon-name><tp:taxon-name-part taxon-name-part-type="family">Arthroleptidae</tp:taxon-name-part></tp:taxon-name>)</article-title><source>Zookeys</source><day>08</day><month>11</month><year>2022</year><volume>1128</volume><fpage>63</fpage><lpage>97</lpage><pub-id pub-id-type="doi">10.3897/zookeys.1128.82176</pub-id></mixed-citation></tp:treatment-meta><tp:nomenclature><label>﻿</label><tp:taxon-name>
                <object-id xmlns:xlink="http://www.w3.org/1999/xlink" content-type="arpha" xlink:type="simple">07AF3730-BB60-5C08-93F9-A911DBAF0383</object-id>
                <tp:taxon-name-part taxon-name-part-type="genus" reg="Leptopelis">Leptopelis</tp:taxon-name-part>
                <tp:taxon-name-part taxon-name-part-type="species" reg="shebellensis">shebellensis</tp:taxon-name-part>
                <object-id xmlns:xlink="http://www.w3.org/1999/xlink" content-type="zoobank" xlink:type="simple">https://zoobank.org/C3219B8F-7580-476A-BA0D-44F8D0822400</object-id>
              </tp:taxon-name><tp:taxon-authority>Goutte, Reyes-Velasco, Kassie &amp; Boissinot</tp:taxon-authority><tp:taxon-status xmlns:xlink="http://www.w3.org/1999/xlink" xlink:type="simple">sp. nov.</tp:taxon-status></tp:nomenclature><tp:treatment-sec sec-type="Common name" id="SECID0ER2BI"><title>Common name.</title><p>English: Shebelle River burrowing African treefrog.</p></tp:treatment-sec><tp:treatment-sec sec-type="type material" id="SECID0EW2BI"><title>Type material.</title><p><bold><italic>Holotype</italic>.</bold> Adult male (SB482), collected on 26 June 2018 by S. Goutte and Y. Bourgeois near the town of Ch’ange, Oromia, Ethiopia (<named-content xmlns:xlink="http://www.w3.org/1999/xlink" content-type="dwc:verbatimCoordinates" xlink:type="simple"><named-content content-type="geo-json" specific-use="{&#34;type&#34;:&#34;Point&#34;,&#34;coordinates&#34;:[39.436000,8.126300]}" id="NCID0EE3BI" xlink:type="simple">8.1263°N, 39.4360°E</named-content></named-content>, 2429 m a.s.l.). <bold><italic>Paratypes</italic>.</bold> One male (15–46), collected on 5 August 2015 by X. Freilich, J. Reyes-Velasco and S. Boissinot, south of Assela (<named-content xmlns:xlink="http://www.w3.org/1999/xlink" content-type="dwc:verbatimCoordinates" xlink:type="simple"><named-content content-type="geo-json" specific-use="{&#34;type&#34;:&#34;Point&#34;,&#34;coordinates&#34;:[39.123800,7.906800]}" id="NCID0EQ3BI" xlink:type="simple">7.9068°N, 39.1238°E</named-content></named-content>, 2520 m a.s.l.), one male (15–79) and one female (15–83), collected on 6 August 2015 by X. Freilich, J. Reyes-Velasco and S. Boissinot, southwest of Dinsho (<named-content xmlns:xlink="http://www.w3.org/1999/xlink" content-type="dwc:verbatimCoordinates" xlink:type="simple"><named-content content-type="geo-json" specific-use="{&#34;type&#34;:&#34;Point&#34;,&#34;coordinates&#34;:[39.739000,7.115600]}" id="NCID0EY3BI" xlink:type="simple">7.1156°N, 39.7390°E</named-content></named-content>, 3029 m a.s.l.), one male (15–84), collected on 6 August 2015 by X. Freilich, J. Reyes-Velasco and S. Boissinot southwest of Dinsho (<named-content xmlns:xlink="http://www.w3.org/1999/xlink" content-type="dwc:verbatimCoordinates" xlink:type="simple"><named-content content-type="geo-json" specific-use="{&#34;type&#34;:&#34;Point&#34;,&#34;coordinates&#34;:[39.746100,7.110500]}" id="NCID0EA4BI" xlink:type="simple">7.1105°N, 39.7461°E</named-content></named-content>, 3042 m a.s.l.), one male (15–143), collected on 8 August 2015 by X. Freilich, J. Reyes-Velasco and S. Boissinot between Robe and Ali (<named-content xmlns:xlink="http://www.w3.org/1999/xlink" content-type="dwc:verbatimCoordinates" xlink:type="simple"><named-content content-type="geo-json" specific-use="{&#34;type&#34;:&#34;Point&#34;,&#34;coordinates&#34;:[39.972200,7.172000]}" id="NCID0EI4BI" xlink:type="simple">7.1720°N, 39.9722°E</named-content></named-content>, 2431 m a.s.l.), one female (15–152), collected on 8 August 2015 by X. Freilich, J. Reyes-Velasco and S. Boissinot in Goba (<named-content xmlns:xlink="http://www.w3.org/1999/xlink" content-type="dwc:verbatimCoordinates" xlink:type="simple"><named-content content-type="geo-json" specific-use="{&#34;type&#34;:&#34;Point&#34;,&#34;coordinates&#34;:[39.967700,7.011000]}" id="NCID0EQ4BI" xlink:type="simple">7.0110°N, 39.9677°E</named-content></named-content>, 2699 m a.s.l.), two females (16–8, 16–9), collected on 5 July 2016 by J. Reyes-Velasco and S. Boissinot south of Assela (<named-content xmlns:xlink="http://www.w3.org/1999/xlink" content-type="dwc:verbatimCoordinates" xlink:type="simple"><named-content content-type="geo-json" specific-use="{&#34;type&#34;:&#34;Point&#34;,&#34;coordinates&#34;:[39.130500,7.865600]}" id="NCID0EY4BI" xlink:type="simple">7.8656°N, 39.1305°E</named-content></named-content>, 2605 m a.s.l.), one females (16–25), collected on 6 July 2016 by J. Reyes-Velasco and S. Boissinot south of Assela (<named-content xmlns:xlink="http://www.w3.org/1999/xlink" content-type="dwc:verbatimCoordinates" xlink:type="simple"><named-content content-type="geo-json" specific-use="{&#34;type&#34;:&#34;Point&#34;,&#34;coordinates&#34;:[39.124500,7.883600]}" id="NCID0EA5BI" xlink:type="simple">7.8836°N, 39.1245°E</named-content></named-content>, 2531 m a.s.l.), two males (16–26, 16–28), collected on 6 July 2016 by J. Reyes-Velasco and S. Boissinot north of Bekoji (<named-content xmlns:xlink="http://www.w3.org/1999/xlink" content-type="dwc:verbatimCoordinates" xlink:type="simple"><named-content content-type="geo-json" specific-use="{&#34;type&#34;:&#34;Point&#34;,&#34;coordinates&#34;:[39.252000,7.558500]}" id="NCID0EI5BI" xlink:type="simple">7.5585°N, 39.2520°E</named-content></named-content>, 2721 m a.s.l.), one male (16–88), collected on 10 July 2016 by J. Reyes-Velasco and S. Boissinot east of Dinsho (<named-content xmlns:xlink="http://www.w3.org/1999/xlink" content-type="dwc:verbatimCoordinates" xlink:type="simple"><named-content content-type="geo-json" specific-use="{&#34;type&#34;:&#34;Point&#34;,&#34;coordinates&#34;:[39.818400,7.106500]}" id="NCID0EQ5BI" xlink:type="simple">7.1065°N, 39.8184°E</named-content></named-content>, 3065 m a.s.l.), one male (16–93), collected on 10 July 2016 by J. Reyes-Velasco and S. Boissinot west of Dinsho (<named-content xmlns:xlink="http://www.w3.org/1999/xlink" content-type="dwc:verbatimCoordinates" xlink:type="simple"><named-content content-type="geo-json" specific-use="{&#34;type&#34;:&#34;Point&#34;,&#34;coordinates&#34;:[39.735800,7.120400]}" id="NCID0EY5BI" xlink:type="simple">7.1204°N, 39.7358°E</named-content></named-content>, 3048 m a.s.l.), three males (SB61, SB62, SB63), collected on 26 June 2018 by S. Goutte and J. Reyes-Velasco south of Dinsho (<named-content xmlns:xlink="http://www.w3.org/1999/xlink" content-type="dwc:verbatimCoordinates" xlink:type="simple"><named-content content-type="geo-json" specific-use="{&#34;type&#34;:&#34;Point&#34;,&#34;coordinates&#34;:[39.783400,7.091500]}" id="NCID0EA6BI" xlink:type="simple">7.0915°N, 39.7834°E</named-content></named-content>, 3079 m a.s.l.), two males (SB483, SB484), collected on 26 June 2018 by S. Goutte and Y. Bourgeois near Ch’ange (<named-content xmlns:xlink="http://www.w3.org/1999/xlink" content-type="dwc:verbatimCoordinates" xlink:type="simple"><named-content content-type="geo-json" specific-use="{&#34;type&#34;:&#34;Point&#34;,&#34;coordinates&#34;:[39.436000,8.126300]}" id="NCID0EI6BI" xlink:type="simple">8.1263°N, 39.4360°E</named-content></named-content>, 2429 m a.s.l.), three males (SB502, SB504, SB505), collected on 28 June 2018 by S. Goutte and Y. Bourgeois north of Arussi Robe (<named-content xmlns:xlink="http://www.w3.org/1999/xlink" content-type="dwc:verbatimCoordinates" xlink:type="simple"><named-content content-type="geo-json" specific-use="{&#34;type&#34;:&#34;Point&#34;,&#34;coordinates&#34;:[39.609100,7.919000]}" id="NCID0EQ6BI" xlink:type="simple">7.9190°N, 39.6091°E</named-content></named-content>, 2433 m a.s.l.).</p></tp:treatment-sec><tp:treatment-sec sec-type="diagnosis" id="SECID0EV6BI"><title>Diagnosis.</title><p>Medium to large (male (n = 21) <abbrev xmlns:xlink="http://www.w3.org/1999/xlink" xlink:title="snout-vent length" id="ABBRID0E26BI" xlink:type="simple">SVL</abbrev> 35.9 ± 3.5 mm, female (n = 5) <abbrev xmlns:xlink="http://www.w3.org/1999/xlink" xlink:title="snout-vent length" id="ABBRID0E66BI" xlink:type="simple">SVL</abbrev> 53.4 ± 5.3 mm), robust semi-fossorial species of the <italic><tp:taxon-name><tp:taxon-name-part taxon-name-part-type="genus" reg="Leptopelis">Leptopelis</tp:taxon-name-part><tp:taxon-name-part taxon-name-part-type="species" reg="gramineus">gramineus</tp:taxon-name-part></tp:taxon-name></italic> species complex (Fig. <xref ref-type="fig" rid="F7">7</xref>). It differs from other members of the <italic><tp:taxon-name><tp:taxon-name-part taxon-name-part-type="genus" reg="Leptopelis">Leptopelis</tp:taxon-name-part><tp:taxon-name-part taxon-name-part-type="species" reg="gramineus">gramineus</tp:taxon-name-part></tp:taxon-name></italic> species complex by the following combination of characters: (1) short and robust hind-limbs (male <abbrev xmlns:xlink="http://www.w3.org/1999/xlink" xlink:title="tibia length" id="ABBRID0E4ACI" xlink:type="simple">TL</abbrev>/<abbrev xmlns:xlink="http://www.w3.org/1999/xlink" xlink:title="snout-vent length" id="ABBRID0EBBCI" xlink:type="simple">SVL</abbrev> 0.33 ± 0.03, female <abbrev xmlns:xlink="http://www.w3.org/1999/xlink" xlink:title="tibia length" id="ABBRID0EFBCI" xlink:type="simple">TL</abbrev>/<abbrev xmlns:xlink="http://www.w3.org/1999/xlink" xlink:title="snout-vent length" id="ABBRID0EJBCI" xlink:type="simple">SVL</abbrev> 0.30 ± 0.02), (2) well-developed metatarsal tubercle (male <abbrev xmlns:xlink="http://www.w3.org/1999/xlink" xlink:title="metatarsal tubercle length" id="ABBRID0ENBCI" xlink:type="simple">MTL</abbrev>/<abbrev xmlns:xlink="http://www.w3.org/1999/xlink" xlink:title="foot length" id="ABBRID0ERBCI" xlink:type="simple">FL</abbrev> 0.17 ± 0.03, female <abbrev xmlns:xlink="http://www.w3.org/1999/xlink" xlink:title="metatarsal tubercle length" id="ABBRID0EVBCI" xlink:type="simple">MTL</abbrev>/<abbrev xmlns:xlink="http://www.w3.org/1999/xlink" xlink:title="foot length" id="ABBRID0EZBCI" xlink:type="simple">FL</abbrev> 0.16 ± 0.02), (3) longer snout (male <abbrev xmlns:xlink="http://www.w3.org/1999/xlink" xlink:title="snout length" id="ABBRID0E4BCI" xlink:type="simple">SL</abbrev>/<abbrev xmlns:xlink="http://www.w3.org/1999/xlink" xlink:title="head length" id="ABBRID0EBCCI" xlink:type="simple">HL</abbrev> 0.23 ± 0.03, female <abbrev xmlns:xlink="http://www.w3.org/1999/xlink" xlink:title="snout length" id="ABBRID0EFCCI" xlink:type="simple">SL</abbrev>/<abbrev xmlns:xlink="http://www.w3.org/1999/xlink" xlink:title="head length" id="ABBRID0EJCCI" xlink:type="simple">HL</abbrev> 0.24 ± 0.02), (4) toe and fingertips not enlarged and (5) ventrum often with dark brown spots and/or yellowish sides.</p></tp:treatment-sec><tp:treatment-sec sec-type="comparisons" id="SECID0ENCCI"><title>Comparison.</title><p>Larger body size, longer head and snout and greater snout-nostril distance and larger tympanum and metatarsal tubercle than <italic><tp:taxon-name><tp:taxon-name-part taxon-name-part-type="genus" reg="Leptopelis">L.</tp:taxon-name-part><tp:taxon-name-part taxon-name-part-type="species" reg="gramineus">gramineus</tp:taxon-name-part></tp:taxon-name></italic>, <italic><tp:taxon-name><tp:taxon-name-part taxon-name-part-type="genus" reg="Leptopelis">L.</tp:taxon-name-part><tp:taxon-name-part taxon-name-part-type="species" reg="diffidens">diffidens</tp:taxon-name-part></tp:taxon-name></italic> and <italic><tp:taxon-name><tp:taxon-name-part taxon-name-part-type="genus" reg="Leptopelis">L.</tp:taxon-name-part></tp:taxon-name></italic> sp. Kibre Mengist (Table <xref ref-type="table" rid="T1">1</xref>, Suppl. material <xref ref-type="supplementary-material" rid="S5">5</xref>: table S9). Shorter hind-limbs and smaller finger and toe discs than <italic><tp:taxon-name><tp:taxon-name-part taxon-name-part-type="genus" reg="Leptopelis">L.</tp:taxon-name-part><tp:taxon-name-part taxon-name-part-type="species" reg="rugosus">rugosus</tp:taxon-name-part></tp:taxon-name></italic> and <italic><tp:taxon-name><tp:taxon-name-part taxon-name-part-type="genus" reg="Leptopelis">L.</tp:taxon-name-part><tp:taxon-name-part taxon-name-part-type="species" reg="susanae">susanae</tp:taxon-name-part></tp:taxon-name></italic> (Table <xref ref-type="table" rid="T1">1</xref>, Suppl. material <xref ref-type="supplementary-material" rid="S5">5</xref>: table S9).</p></tp:treatment-sec><tp:treatment-sec sec-type="description" id="SECID0EWECI"><title>Description of the holotype.</title><p>Medium size adult male (<abbrev xmlns:xlink="http://www.w3.org/1999/xlink" xlink:title="snout-vent length" id="ABBRID0E3ECI" xlink:type="simple">SVL</abbrev> 40.6 mm). Body robust (Fig. <xref ref-type="fig" rid="F7">7</xref>). Head a third of body size in length, wider than long (<abbrev xmlns:xlink="http://www.w3.org/1999/xlink" xlink:title="head width" id="ABBRID0EEFCI" xlink:type="simple">HW</abbrev>/<abbrev xmlns:xlink="http://www.w3.org/1999/xlink" xlink:title="head length" id="ABBRID0EIFCI" xlink:type="simple">HL</abbrev> 1.14). Snout wide (<abbrev xmlns:xlink="http://www.w3.org/1999/xlink" xlink:title="inter-nares distance" id="ABBRID0EMFCI" xlink:type="simple">IND</abbrev>/<abbrev xmlns:xlink="http://www.w3.org/1999/xlink" xlink:title="inter-orbital distance" id="ABBRID0EQFCI" xlink:type="simple">IOD</abbrev> 0.87). Nostrils closer to the tip of the snout than the eyes (<abbrev xmlns:xlink="http://www.w3.org/1999/xlink" xlink:title="snout-nostril distance" id="ABBRID0EUFCI" xlink:type="simple">NS</abbrev>/<abbrev xmlns:xlink="http://www.w3.org/1999/xlink" xlink:title="snout length" id="ABBRID0EYFCI" xlink:type="simple">SL</abbrev> 0.47). Canthus rostralis well-marked, but obtuse and loreal region slightly concave. Pupil vertical. Tympanum partially hidden on the posterior-dorsal edge, 0.40× eye diameter.</p><p>Fingers and toes robust with ovoid discs not expanded, but distinct. Finger formula: I &lt;II &lt; IV &lt; III. Hand free of webbing. Hind-limbs short and robust (<abbrev xmlns:xlink="http://www.w3.org/1999/xlink" xlink:title="tibia length" id="ABBRID0E5FCI" xlink:type="simple">TL</abbrev>/<abbrev xmlns:xlink="http://www.w3.org/1999/xlink" xlink:title="snout-vent length" id="ABBRID0ECGCI" xlink:type="simple">SVL</abbrev> 0.31 and <abbrev xmlns:xlink="http://www.w3.org/1999/xlink" xlink:title="thigh length" id="ABBRID0EGGCI" xlink:type="simple">THL</abbrev>/<abbrev xmlns:xlink="http://www.w3.org/1999/xlink" xlink:title="snout-vent length" id="ABBRID0EKGCI" xlink:type="simple">SVL</abbrev> 0.38). Foot 1.32× tibia length. Inner metatarsal tubercle present, oval in shape, 0.16× foot length. Outer metatarsal tubercle absent. Toe formula: I &lt; II &lt; III &lt; V &lt; IV. Foot webbing minimal, except between toe III and toe IV where webbing extends to half-way between the first and the second phalanges. Skin of the dorsum, flanks and ventrum slightly rugose.</p></tp:treatment-sec><tp:treatment-sec sec-type="Colouration of the holotype in life" id="SECID0EOGCI"><title>Colouration of the holotype in life.</title><p>Dorsal ground colour sand, slightly iridescent, with green hues in the lower two-thirds (Fig. <xref ref-type="fig" rid="F7">7</xref>). One dorsal and two latero-dorsal irregular dark brown bands outlined with a thin cream line. Several small round or ovoid dark-brown spots, outlined with a thin cream line, are present in between the dorsal and latero-dorsal stripes and two larger and irregular in shape are present between the eyes. Dark brown canthal stripe, outline with a cream-coloured line, from the tip of the snout extending above and around the tympanum and behind the shoulder on the right side and to a fourth of the abdomen on the left side. Several large and irregular dark brown blotches, outlined by a cream line on the flank, in the continuation of the canthal stripe on each side. Tympanum golden light brown. Upper lip iridescent sand colour with a few irregular brown markings. Iris dark gold, lighter on the upper third, with heavy black reticulation. Flanks sand colour dorsally to forest green ventrally, with small black round spots. An irregular dark grey blotch marks the limit between the flank and the ventrum. Throat and ventrum mostly cream, yellowish towards the flanks, with small light brown blotches laterally. Hands, arms and forearms sand colour to green posteriorly, with a few irregular dark brown spots, except on the hands. Tibia light brown with irregular green blotches and a few small and irregular black spots. Thighs green dorsally to dark, bluish-green posteriorly, with a few irregular brown blotches. Feet green towards the heel to light olive green towards the toes.</p></tp:treatment-sec><tp:treatment-sec sec-type="Colouration of the holotype in preservative" id="SECID0EYGCI"><title>Colouration of the holotype in preservative.</title><p>Dorsal ground colour bluish-grey with large irregular black bands and spots outlined by a white line (Fig. <xref ref-type="fig" rid="F7">7B</xref>). Hands, feet and limbs bluish-grey with a few irregular black spots on the forearms and tibias, outlined with white. Throat and ventrum white to cream with a few faint brown spots. Ventral side of the hands, feet and tibiae heavily dusted with grey.</p></tp:treatment-sec><tp:treatment-sec sec-type="variation" id="SECID0ECHCI"><title>Variation.</title><p>Dorsum can be green to dark green, sand or brown. All examined specimens had light or dark brown to black irregular markings, variable in size and number, on the dorsum. In many individuals, those markings are bi- or tricolour (yellowish-cream, light and dark brown) and form lateral and dorso-lateral ocelli in some animals. A thin yellowish line is present from the tip of the snout to behind the tympanum in all examined individuals. The canthal stripe can be light brown to black and can be underlined by a second yellowish line from the snout to the eye in some individuals. Flanks can be the same colour or a lighter version of the dorsal ground colour or green while the dorsum is brown or vice versa. Larger versions of the dorsal blotches are found on the flanks, sometime merging into an irregular band. Limbs are the same colouration as the dorsum and sometimes have irregular brown markings. Upper lip may be light brown or the same colour as the dorsum without any markings. Iris golden to brown. Tympanum partially or completely covered with a brown blotch, either joining the brown bar behind the eye or as a separate blotch. Throat and chest uniformly white to pale yellow. Ventrum white to orange-yellow, sometimes with yellow to orange zones on the sides and extending to the ventral side of the thighs. In gravid females, yellow eggs are visible through the thick ventral skin. Palms of the hands, ventral sides of feet and tibia more or less heavily dusted with dark grey. Dorsal skin may be smooth, slightly or very rugose.</p></tp:treatment-sec><tp:treatment-sec sec-type="etymology" id="SECID0EHHCI"><title>Etymology.</title><p>The specific name refers to the Shebelle River, as the distribution range of the species appears restricted to the Shebelle River Basin, with populations found both north and south of the source of the river (Fig. <xref ref-type="fig" rid="F1">1</xref>).</p></tp:treatment-sec><tp:treatment-sec sec-type="habitat" id="SECID0ERHCI"><title>Habitat, distribution and natural history.</title><p><italic><tp:taxon-name><tp:taxon-name-part taxon-name-part-type="genus" reg="Leptopelis">Leptopelis</tp:taxon-name-part><tp:taxon-name-part taxon-name-part-type="species" reg="shebellensis">shebellensis</tp:taxon-name-part></tp:taxon-name></italic> sp. nov. inhabits the grassy meadows of the Didda Plateau and the northern Bale Mountains at mid- to high elevations (2,429–3,296 m a.s.l.). This species is notably found near Assela, Huruta, Dinsho, Adaba, Dodola, Goba and Chole (Fig. <xref ref-type="fig" rid="F1">1</xref>; Suppl. material <xref ref-type="supplementary-material" rid="S5">5</xref>: table S1). Males have been heard calling both during the dry (April, June) and rainy seasons (July, August) and call both at night and during the day, for extended periods of time. Males call on the bank of streams or side pools, generally from holes in the ground, sometimes from the ground under low vegetation.</p></tp:treatment-sec><tp:treatment-sec sec-type="Advertisement call" id="SECID0EKICI"><title>Advertisement call.</title><p>The call of <italic><tp:taxon-name><tp:taxon-name-part taxon-name-part-type="genus" reg="Leptopelis">Leptopelis</tp:taxon-name-part><tp:taxon-name-part taxon-name-part-type="species" reg="shebellensis">shebellensis</tp:taxon-name-part></tp:taxon-name></italic> sp. nov. is a very short rattle. It is composed of one or two identical notes at 704 ± 85 ms interval (Fig. <xref ref-type="fig" rid="F4">4A</xref>). When they are produced, two-note calls make up about half of the calls within a call bout. Each note is 57 ± 5 ms in duration and contains five pulses, emitted regularly with very short inter-pulse intervals (11 ± 2 ms). The relative position of the note’s amplitude peak is variable amongst individuals and may be on the first pulse, in the middle of the note or the amplitude may be equivalent for each pulse. Within a call bout, calls are spaced by 8 ± 1 seconds. Call dominant frequency is 1,616 ± 265 Hz, with a band width of 974 ± 163 Hz.</p><p>The call of <italic><tp:taxon-name><tp:taxon-name-part taxon-name-part-type="genus" reg="Leptopelis">Leptopelis</tp:taxon-name-part><tp:taxon-name-part taxon-name-part-type="species" reg="shebellensis">shebellensis</tp:taxon-name-part></tp:taxon-name></italic> sp. nov. is distinguishable from the calls of <italic><tp:taxon-name><tp:taxon-name-part taxon-name-part-type="genus" reg="Leptopelis">L.</tp:taxon-name-part><tp:taxon-name-part taxon-name-part-type="species" reg="gramineus">gramineus</tp:taxon-name-part></tp:taxon-name></italic>, <italic><tp:taxon-name><tp:taxon-name-part taxon-name-part-type="genus" reg="Leptopelis">L.</tp:taxon-name-part><tp:taxon-name-part taxon-name-part-type="species" reg="diffidens">diffidens</tp:taxon-name-part></tp:taxon-name></italic>, <italic><tp:taxon-name><tp:taxon-name-part taxon-name-part-type="genus" reg="Leptopelis">L.</tp:taxon-name-part></tp:taxon-name></italic> sp. Kibre Mengist and <italic><tp:taxon-name><tp:taxon-name-part taxon-name-part-type="genus" reg="Leptopelis">L.</tp:taxon-name-part><tp:taxon-name-part taxon-name-part-type="species" reg="rugosus">rugosus</tp:taxon-name-part></tp:taxon-name></italic> by its higher pulse rate. It is further distinguished from the call of <italic><tp:taxon-name><tp:taxon-name-part taxon-name-part-type="genus" reg="Leptopelis">L.</tp:taxon-name-part><tp:taxon-name-part taxon-name-part-type="species" reg="gramineus">gramineus</tp:taxon-name-part></tp:taxon-name></italic>, <italic><tp:taxon-name><tp:taxon-name-part taxon-name-part-type="genus" reg="Leptopelis">L.</tp:taxon-name-part><tp:taxon-name-part taxon-name-part-type="species" reg="diffidens">diffidens</tp:taxon-name-part></tp:taxon-name></italic> and <italic><tp:taxon-name><tp:taxon-name-part taxon-name-part-type="genus" reg="Leptopelis">L.</tp:taxon-name-part></tp:taxon-name></italic> sp. Kibre Mengist by its shorter note duration and narrower frequency band width and from <italic><tp:taxon-name><tp:taxon-name-part taxon-name-part-type="genus" reg="Leptopelis">L.</tp:taxon-name-part><tp:taxon-name-part taxon-name-part-type="species" reg="susanae">susanae</tp:taxon-name-part></tp:taxon-name></italic> by its longer note duration and lower pulse rate. Finally, it can be distinguished from the call of <italic><tp:taxon-name><tp:taxon-name-part taxon-name-part-type="genus" reg="Leptopelis">L.</tp:taxon-name-part><tp:taxon-name-part taxon-name-part-type="species" reg="rugosus">rugosus</tp:taxon-name-part></tp:taxon-name></italic> by its greater number of pulses per note.</p></tp:treatment-sec><tp:treatment-sec><!--Section generated to contain objects referenced in tp:taxon-treatment.--><fig id="F7" position="float" orientation="portrait"><object-id xmlns:xlink="http://www.w3.org/1999/xlink" content-type="doi" xlink:type="simple">10.3897/zookeys.1128.82176.figure7</object-id><object-id xmlns:xlink="http://www.w3.org/1999/xlink" content-type="arpha" xlink:type="simple">DA8D89EF-3C67-595F-A924-27229ABE336A</object-id><label>Figure 7.</label><caption><p><italic><tp:taxon-name><tp:taxon-name-part taxon-name-part-type="genus" reg="Leptopelis">Leptopelis</tp:taxon-name-part><tp:taxon-name-part taxon-name-part-type="species" reg="shebellensis">shebellensis</tp:taxon-name-part></tp:taxon-name></italic> sp. nov. <bold>A</bold> male holotype (SB482; left) and live female paratype (SB41; right) <bold>B</bold> male holotype (SB482; left) and dorsal and ventral views of female paratype (SB39; right) after fixation.</p></caption><graphic xmlns:xlink="http://www.w3.org/1999/xlink" xlink:href="zookeys-1128-063_article-82176__-g007.jpg" position="float" orientation="portrait" xlink:type="simple" id="oo_766800.jpg"><uri content-type="original_file" xlink:type="simple">https://binary.pensoft.net/fig/766800</uri></graphic></fig><table-wrap id="T1" position="float" orientation="portrait"><label>Table 1.</label><caption><p>Summary of the linear morphometric measurement for the <italic><tp:taxon-name><tp:taxon-name-part taxon-name-part-type="genus" reg="Leptopelis">Leptopelis</tp:taxon-name-part><tp:taxon-name-part taxon-name-part-type="species" reg="gramineus">gramineus</tp:taxon-name-part></tp:taxon-name></italic> species complex.</p></caption><table id="TID0ES3BG" rules="all"><tbody><tr><th rowspan="1" colspan="1">Species</th><th rowspan="1" colspan="1">sex</th><th rowspan="1" colspan="1">N</th><th rowspan="1" colspan="1">
                  <abbrev xmlns:xlink="http://www.w3.org/1999/xlink" xlink:title="snout-vent length" id="ABBRID0EIYAE" xlink:type="simple">SVL</abbrev>
                </th><th rowspan="1" colspan="1">
                  <abbrev xmlns:xlink="http://www.w3.org/1999/xlink" xlink:title="head width" id="ABBRID0EQYAE" xlink:type="simple">HW</abbrev>
                </th><th rowspan="1" colspan="1">
                  <abbrev xmlns:xlink="http://www.w3.org/1999/xlink" xlink:title="head length" id="ABBRID0EYYAE" xlink:type="simple">HL</abbrev>
                </th><th rowspan="1" colspan="1">
                  <abbrev xmlns:xlink="http://www.w3.org/1999/xlink" xlink:title="snout length" id="ABBRID0EAZAE" xlink:type="simple">SL</abbrev>
                </th><th rowspan="1" colspan="1">
                  <abbrev xmlns:xlink="http://www.w3.org/1999/xlink" xlink:title="snout-nostril distance" id="ABBRID0EIZAE" xlink:type="simple">NS</abbrev>
                </th><th rowspan="1" colspan="1">
                  <abbrev xmlns:xlink="http://www.w3.org/1999/xlink" xlink:title="inter-nares distance" id="ABBRID0EQZAE" xlink:type="simple">IND</abbrev>
                </th><th rowspan="1" colspan="1">
                  <abbrev xmlns:xlink="http://www.w3.org/1999/xlink" xlink:title="eye-nostril distance" id="ABBRID0EYZAE" xlink:type="simple">EN</abbrev>
                </th><th rowspan="1" colspan="1">
                  <abbrev xmlns:xlink="http://www.w3.org/1999/xlink" xlink:title="inter-orbital distance" id="ABBRID0EA1AE" xlink:type="simple">IOD</abbrev>
                </th><th rowspan="1" colspan="1">
                  <abbrev xmlns:xlink="http://www.w3.org/1999/xlink" xlink:title="eye-tympanum distance" id="ABBRID0EI1AE" xlink:type="simple">ETD</abbrev>
                </th><th rowspan="1" colspan="1">
                  <abbrev xmlns:xlink="http://www.w3.org/1999/xlink" xlink:title="tympanum diameter" id="ABBRID0EQ1AE" xlink:type="simple">TD</abbrev>
                </th></tr><tr><td rowspan="2" colspan="1">
                  <italic>
                    <tp:taxon-name><tp:taxon-name-part taxon-name-part-type="genus" reg="Leptopelis">L.</tp:taxon-name-part><tp:taxon-name-part taxon-name-part-type="species" reg="diffidens">diffidens</tp:taxon-name-part></tp:taxon-name>
                  </italic>
                </td><td rowspan="1" colspan="1">F</td><td rowspan="1" colspan="1">8</td><td rowspan="1" colspan="1">42 ± 5.5</td><td rowspan="1" colspan="1">15.6 ± 1.6</td><td rowspan="1" colspan="1">12.7 ± 1</td><td rowspan="1" colspan="1">5.5 ± 0.7</td><td rowspan="1" colspan="1">2.7 ± 0.5</td><td rowspan="1" colspan="1">3.3 ± 0.6</td><td rowspan="1" colspan="1">2.5 ± 0.3</td><td rowspan="1" colspan="1">3.9 ± 0.7</td><td rowspan="1" colspan="1">1.2 ± 0.3</td><td rowspan="1" colspan="1">1.8 ± 0.2</td></tr><tr><td rowspan="1" colspan="1">M</td><td rowspan="1" colspan="1">20</td><td rowspan="1" colspan="1">27.5 ± 2.5</td><td rowspan="1" colspan="1">10.3 ± 1.1</td><td rowspan="1" colspan="1">9 ± 0.9</td><td rowspan="1" colspan="1">3.8 ± 0.3</td><td rowspan="1" colspan="1">2 ± 0.3</td><td rowspan="1" colspan="1">2.4 ± 0.3</td><td rowspan="1" colspan="1">1.7 ± 0.3</td><td rowspan="1" colspan="1">3.3 ± 0.4</td><td rowspan="1" colspan="1">0.7 ± 0.2</td><td rowspan="1" colspan="1">1.6 ± 0.4</td></tr><tr><td rowspan="2" colspan="1">
                  <italic>
                    <tp:taxon-name><tp:taxon-name-part taxon-name-part-type="genus" reg="Leptopelis">L.</tp:taxon-name-part><tp:taxon-name-part taxon-name-part-type="species" reg="gramineus">gramineus</tp:taxon-name-part></tp:taxon-name>
                  </italic>
                </td><td rowspan="1" colspan="1">F</td><td rowspan="1" colspan="1">3</td><td rowspan="1" colspan="1">34.5 ± 8.8</td><td rowspan="1" colspan="1">13.9 ± 3.6</td><td rowspan="1" colspan="1">11.2 ± 2.5</td><td rowspan="1" colspan="1">5 ± 1.6</td><td rowspan="1" colspan="1">1.9 ± 0.9</td><td rowspan="1" colspan="1">2.5 ± 0.5</td><td rowspan="1" colspan="1">2 ± 0.6</td><td rowspan="1" colspan="1">4.2 ± 1.1</td><td rowspan="1" colspan="1">0.8 ± 0.6</td><td rowspan="1" colspan="1">1.8 ± 0.5</td></tr><tr><td rowspan="1" colspan="1">M</td><td rowspan="1" colspan="1">8</td><td rowspan="1" colspan="1">30.3 ± 5.8</td><td rowspan="1" colspan="1">11.4 ± 2.7</td><td rowspan="1" colspan="1">9.5 ± 1.5</td><td rowspan="1" colspan="1">4.2 ± 0.6</td><td rowspan="1" colspan="1">2 ± 0.2</td><td rowspan="1" colspan="1">2.6 ± 0.2</td><td rowspan="1" colspan="1">1.7 ± 0.3</td><td rowspan="1" colspan="1">3.4 ± 0.8</td><td rowspan="1" colspan="1">0.7 ± 0.2</td><td rowspan="1" colspan="1">1.7 ± 0.4</td></tr><tr><td rowspan="2" colspan="1">
                  <italic>
                    <tp:taxon-name><tp:taxon-name-part taxon-name-part-type="genus" reg="Leptopelis">L.</tp:taxon-name-part><tp:taxon-name-part taxon-name-part-type="species" reg="rugosus">rugosus</tp:taxon-name-part></tp:taxon-name>
                  </italic>
                </td><td rowspan="1" colspan="1">F</td><td rowspan="1" colspan="1">4</td><td rowspan="1" colspan="1">47.8 ± 5.3</td><td rowspan="1" colspan="1">16.4 ± 0.7</td><td rowspan="1" colspan="1">14.3 ± 0.7</td><td rowspan="1" colspan="1">6.7 ± 0.7</td><td rowspan="1" colspan="1">3.6 ± 0.4</td><td rowspan="1" colspan="1">4.4 ± 0.5</td><td rowspan="1" colspan="1">2.8 ± 0.4</td><td rowspan="1" colspan="1">4.3 ± 0.6</td><td rowspan="1" colspan="1">1.4 ± 0.6</td><td rowspan="1" colspan="1">2 ± 0.4</td></tr><tr><td rowspan="1" colspan="1">M</td><td rowspan="1" colspan="1">22</td><td rowspan="1" colspan="1">38.7 ± 2.7</td><td rowspan="1" colspan="1">14.3 ± 1.4</td><td rowspan="1" colspan="1">11.8 ± 1.1</td><td rowspan="1" colspan="1">5.2 ± 0.4</td><td rowspan="1" colspan="1">2.9 ± 0.2</td><td rowspan="1" colspan="1">3.4 ± 0.3</td><td rowspan="1" colspan="1">2.1 ± 0.3</td><td rowspan="1" colspan="1">4.2 ± 0.5</td><td rowspan="1" colspan="1">0.9 ± 0.3</td><td rowspan="1" colspan="1">2.3 ± 0.4</td></tr><tr><td rowspan="2" colspan="1"><italic><tp:taxon-name><tp:taxon-name-part taxon-name-part-type="genus" reg="Leptopelis">L.</tp:taxon-name-part><tp:taxon-name-part taxon-name-part-type="species" reg="shebellensis">shebellensis</tp:taxon-name-part></tp:taxon-name></italic> sp. nov.</td><td rowspan="1" colspan="1">F</td><td rowspan="1" colspan="1">8</td><td rowspan="1" colspan="1">53.4 ± 5.3</td><td rowspan="1" colspan="1">18.9 ± 2.3</td><td rowspan="1" colspan="1">15.8 ± 2.5</td><td rowspan="1" colspan="1">7 ± 1</td><td rowspan="1" colspan="1">3.8 ± 0.3</td><td rowspan="1" colspan="1">4.6 ± 0.5</td><td rowspan="1" colspan="1">3.3 ± 0.8</td><td rowspan="1" colspan="1">5.5 ± 0.8</td><td rowspan="1" colspan="1">1.2 ± 0.6</td><td rowspan="1" colspan="1">3.1 ± 0.5</td></tr><tr><td rowspan="1" colspan="1">M</td><td rowspan="1" colspan="1">24</td><td rowspan="1" colspan="1">36.2 ± 3.3</td><td rowspan="1" colspan="1">13.2 ± 1.5</td><td rowspan="1" colspan="1">11.8 ± 1.3</td><td rowspan="1" colspan="1">5 ± 0.5</td><td rowspan="1" colspan="1">2.7 ± 0.3</td><td rowspan="1" colspan="1">3.1 ± 0.4</td><td rowspan="1" colspan="1">2.3 ± 0.3</td><td rowspan="1" colspan="1">3.8 ± 0.5</td><td rowspan="1" colspan="1">0.8 ± 0.3</td><td rowspan="1" colspan="1">2.1 ± 0.2</td></tr><tr><td rowspan="2" colspan="1">
                  <italic>
                    <tp:taxon-name><tp:taxon-name-part taxon-name-part-type="genus" reg="Leptopelis">L.</tp:taxon-name-part><tp:taxon-name-part taxon-name-part-type="species" reg="susanae">susanae</tp:taxon-name-part></tp:taxon-name>
                  </italic>
                </td><td rowspan="1" colspan="1">F</td><td rowspan="1" colspan="1">3</td><td rowspan="1" colspan="1">49.6 ± 6.6</td><td rowspan="1" colspan="1">18.1 ± 2.4</td><td rowspan="1" colspan="1">16.4 ± 2.2</td><td rowspan="1" colspan="1">7.4 ± 0.7</td><td rowspan="1" colspan="1">4.2 ± 0.2</td><td rowspan="1" colspan="1">4.6 ± 0.2</td><td rowspan="1" colspan="1">3.7 ± 0.4</td><td rowspan="1" colspan="1">5.9 ± 0.3</td><td rowspan="1" colspan="1">1.3 ± 0.4</td><td rowspan="1" colspan="1">2.6 ± 0.8</td></tr><tr><td rowspan="1" colspan="1">M</td><td rowspan="1" colspan="1">12</td><td rowspan="1" colspan="1">33.2 ± 3.7</td><td rowspan="1" colspan="1">11.8 ± 1.3</td><td rowspan="1" colspan="1">11 ± 0.7</td><td rowspan="1" colspan="1">5 ± 0.4</td><td rowspan="1" colspan="1">2.6 ± 0.3</td><td rowspan="1" colspan="1">3.3 ± 0.3</td><td rowspan="1" colspan="1">2.4 ± 0.2</td><td rowspan="1" colspan="1">3.7 ± 0.3</td><td rowspan="1" colspan="1">0.9 ± 0.2</td><td rowspan="1" colspan="1">1.9 ± 0.3</td></tr><tr><td rowspan="2" colspan="1"><italic><tp:taxon-name><tp:taxon-name-part taxon-name-part-type="genus" reg="Leptopelis">L.</tp:taxon-name-part><tp:taxon-name-part taxon-name-part-type="species" reg="xeniae">xeniae</tp:taxon-name-part></tp:taxon-name></italic> sp. nov.</td><td rowspan="1" colspan="1">F</td><td rowspan="1" colspan="1">2</td><td rowspan="1" colspan="1">43.5 ± 5.7</td><td rowspan="1" colspan="1">15.9 ± 1.4</td><td rowspan="1" colspan="1">12.7 ± 0.4</td><td rowspan="1" colspan="1">5.1 ± 0.7</td><td rowspan="1" colspan="1">2.9 ± 0.4</td><td rowspan="1" colspan="1">3.2 ± 0</td><td rowspan="1" colspan="1">1.7 ± 0.3</td><td rowspan="1" colspan="1">3.3 ± 0.3</td><td rowspan="1" colspan="1">0.7 ± 0.1</td><td rowspan="1" colspan="1">2.1 ± 0.2</td></tr><tr><td rowspan="1" colspan="1">M</td><td rowspan="1" colspan="1">20</td><td rowspan="1" colspan="1">27.6 ± 2.0</td><td rowspan="1" colspan="1">10.2 ± 0.6</td><td rowspan="1" colspan="1">9.1 ± 0.5</td><td rowspan="1" colspan="1">3.9 ± 0.3</td><td rowspan="1" colspan="1">2.2 ± 0.3</td><td rowspan="1" colspan="1">2.5 ± 0.3</td><td rowspan="1" colspan="1">1.7 ± 0.4</td><td rowspan="1" colspan="1">2.9 ± 0.4</td><td rowspan="1" colspan="1">0.7 ± 0.2</td><td rowspan="1" colspan="1">1.9 ± 0.3</td></tr><tr><td rowspan="1" colspan="3"/><td rowspan="1" colspan="1">
                  <bold>
                    <abbrev xmlns:xlink="http://www.w3.org/1999/xlink" xlink:title="eye diameter" id="ABBRID0EULAG" xlink:type="simple">ED</abbrev>
                  </bold>
                </td><td rowspan="1" colspan="1">
                  <bold>
                    <abbrev xmlns:xlink="http://www.w3.org/1999/xlink" xlink:title="upper eyelid width" id="ABBRID0E4LAG" xlink:type="simple">UEW</abbrev>
                  </bold>
                </td><td rowspan="1" colspan="1">
                  <bold>
                    <abbrev xmlns:xlink="http://www.w3.org/1999/xlink" xlink:title="forearm length" id="ABBRID0EGMAG" xlink:type="simple">FLL</abbrev>
                  </bold>
                </td><td rowspan="1" colspan="1">
                  <bold>
                    <abbrev xmlns:xlink="http://www.w3.org/1999/xlink" xlink:title="hand length" id="ABBRID0EPMAG" xlink:type="simple">HAL</abbrev>
                  </bold>
                </td><td rowspan="1" colspan="1">
                  <bold>
                    <abbrev xmlns:xlink="http://www.w3.org/1999/xlink" xlink:title="longest finger disc width" id="ABBRID0EYMAG" xlink:type="simple">FinDW</abbrev>
                  </bold>
                </td><td rowspan="1" colspan="1">
                  <bold>
                    <abbrev xmlns:xlink="http://www.w3.org/1999/xlink" xlink:title="thigh length" id="ABBRID0EBNAG" xlink:type="simple">THL</abbrev>
                  </bold>
                </td><td rowspan="1" colspan="1">
                  <bold>
                    <abbrev xmlns:xlink="http://www.w3.org/1999/xlink" xlink:title="tibia length" id="ABBRID0EKNAG" xlink:type="simple">TL</abbrev>
                  </bold>
                </td><td rowspan="1" colspan="1">
                  <bold>
                    <abbrev xmlns:xlink="http://www.w3.org/1999/xlink" xlink:title="foot length" id="ABBRID0ETNAG" xlink:type="simple">FL</abbrev>
                  </bold>
                </td><td rowspan="1" colspan="1">
                  <bold>
                    <abbrev xmlns:xlink="http://www.w3.org/1999/xlink" xlink:title="fourth toe disc width" id="ABBRID0E3NAG" xlink:type="simple">Toe4DW</abbrev>
                  </bold>
                </td><td rowspan="1" colspan="1">
                  <bold>
                    <abbrev xmlns:xlink="http://www.w3.org/1999/xlink" xlink:title="metatarsal tubercle length" id="ABBRID0EFOAG" xlink:type="simple">MTL</abbrev>
                  </bold>
                </td></tr><tr><td rowspan="2" colspan="1">
                  <italic>
                    <tp:taxon-name><tp:taxon-name-part taxon-name-part-type="genus" reg="Leptopelis">L.</tp:taxon-name-part><tp:taxon-name-part taxon-name-part-type="species" reg="diffidens">diffidens</tp:taxon-name-part></tp:taxon-name>
                  </italic>
                </td><td rowspan="1" colspan="1">F</td><td rowspan="1" colspan="1">8</td><td rowspan="1" colspan="1">4.5 ± 0.4</td><td rowspan="1" colspan="1">3 ± 0.4</td><td rowspan="1" colspan="1">9.6 ± 1.3</td><td rowspan="1" colspan="1">12.6 ± 1.9</td><td rowspan="1" colspan="1">1.5 ± 0.2</td><td rowspan="1" colspan="1">15.9 ± 3</td><td rowspan="1" colspan="1">15.6 ± 1.5</td><td rowspan="1" colspan="1">20.5 ± 2.6</td><td rowspan="1" colspan="1">1.4 ± 0.3</td><td rowspan="1" colspan="1">2.8 ± 0.5</td></tr><tr><td rowspan="1" colspan="1">M</td><td rowspan="1" colspan="1">20</td><td rowspan="1" colspan="1">3.2 ± 0.4</td><td rowspan="1" colspan="1">2.5 ± 0.3</td><td rowspan="1" colspan="1">6.2 ± 0.9</td><td rowspan="1" colspan="1">8.1 ± 0.9</td><td rowspan="1" colspan="1">0.9 ± 0.1</td><td rowspan="1" colspan="1">10.9 ± 1.5</td><td rowspan="1" colspan="1">10.2 ± 0.9</td><td rowspan="1" colspan="1">12.5 ± 0.9</td><td rowspan="1" colspan="1">0.9 ± 0.1</td><td rowspan="1" colspan="1">1.8 ± 0.2</td></tr><tr><td rowspan="2" colspan="1">
                  <italic>
                    <tp:taxon-name><tp:taxon-name-part taxon-name-part-type="genus" reg="Leptopelis">L.</tp:taxon-name-part><tp:taxon-name-part taxon-name-part-type="species" reg="gramineus">gramineus</tp:taxon-name-part></tp:taxon-name>
                  </italic>
                </td><td rowspan="1" colspan="1">F</td><td rowspan="1" colspan="1">3</td><td rowspan="1" colspan="1">4.2 ± 0.4</td><td rowspan="1" colspan="1">2.6 ± 0.5</td><td rowspan="1" colspan="1">8.5 ± 1.5</td><td rowspan="1" colspan="1">NaN ± NA</td><td rowspan="1" colspan="1">NaN ± NA</td><td rowspan="1" colspan="1">11.2 ± 2.1</td><td rowspan="1" colspan="1">11 ± 2.6</td><td rowspan="1" colspan="1">NaN ± NA</td><td rowspan="1" colspan="1">1.1 ± 0.2</td><td rowspan="1" colspan="1">1.8 ± 0.7</td></tr><tr><td rowspan="1" colspan="1">M</td><td rowspan="1" colspan="1">8</td><td rowspan="1" colspan="1">3.6 ± 0.9</td><td rowspan="1" colspan="1">2.6 ± 0.5</td><td rowspan="1" colspan="1">6.3 ± 1.2</td><td rowspan="1" colspan="1">7.4 ± 0.5</td><td rowspan="1" colspan="1">0.8 ± 0.1</td><td rowspan="1" colspan="1">10.9 ± 1.2</td><td rowspan="1" colspan="1">10.3 ± 1.2</td><td rowspan="1" colspan="1">11.5 ± 1.2</td><td rowspan="1" colspan="1">0.9 ± 0.2</td><td rowspan="1" colspan="1">2 ± 0.7</td></tr><tr><td rowspan="2" colspan="1">
                  <italic>
                    <tp:taxon-name><tp:taxon-name-part taxon-name-part-type="genus" reg="Leptopelis">L.</tp:taxon-name-part><tp:taxon-name-part taxon-name-part-type="species" reg="rugosus">rugosus</tp:taxon-name-part></tp:taxon-name>
                  </italic>
                </td><td rowspan="1" colspan="1">F</td><td rowspan="1" colspan="1">4</td><td rowspan="1" colspan="1">4.4 ± 0.3</td><td rowspan="1" colspan="1">3.5 ± 0.3</td><td rowspan="1" colspan="1">10.4 ± 1.3</td><td rowspan="1" colspan="1">13.5 ± 1</td><td rowspan="1" colspan="1">1.3 ± 0.3</td><td rowspan="1" colspan="1">20.5 ± 1.2</td><td rowspan="1" colspan="1">17.8 ± 1.4</td><td rowspan="1" colspan="1">21.3 ± 0.7</td><td rowspan="1" colspan="1">1.2 ± 0.4</td><td rowspan="1" colspan="1">3.7 ± 0.4</td></tr><tr><td rowspan="1" colspan="1">M</td><td rowspan="1" colspan="1">22</td><td rowspan="1" colspan="1">4.1 ± 0.5</td><td rowspan="1" colspan="1">3.1 ± 0.2</td><td rowspan="1" colspan="1">7.8 ± 1.1</td><td rowspan="1" colspan="1">10.9 ± 0.8</td><td rowspan="1" colspan="1">1.2 ± 0.2</td><td rowspan="1" colspan="1">14 ± 1.5</td><td rowspan="1" colspan="1">13.2 ± 0.9</td><td rowspan="1" colspan="1">16.6 ± 1.3</td><td rowspan="1" colspan="1">1.1 ± 0.2</td><td rowspan="1" colspan="1">2.8 ± 0.4</td></tr><tr><td rowspan="2" colspan="1"><italic><tp:taxon-name><tp:taxon-name-part taxon-name-part-type="genus" reg="Leptopelis">L.</tp:taxon-name-part><tp:taxon-name-part taxon-name-part-type="species" reg="shebellensis">shebellensis</tp:taxon-name-part></tp:taxon-name></italic> sp. nov.</td><td rowspan="1" colspan="1">F</td><td rowspan="1" colspan="1">8</td><td rowspan="1" colspan="1">5.8 ± 1.6</td><td rowspan="1" colspan="1">4.1 ± 1.1</td><td rowspan="1" colspan="1">10.8 ± 1.8</td><td rowspan="1" colspan="1">14.8 ± 1.8</td><td rowspan="1" colspan="1">1.3 ± 0.4</td><td rowspan="1" colspan="1">16.7 ± 2</td><td rowspan="1" colspan="1">16.1 ± 1.5</td><td rowspan="1" colspan="1">22.8 ± 2.5</td><td rowspan="1" colspan="1">1 ± 0.2</td><td rowspan="1" colspan="1">3.7 ± 0.6</td></tr><tr><td rowspan="1" colspan="1">M</td><td rowspan="1" colspan="1">24</td><td rowspan="1" colspan="1">4.2 ± 0.7</td><td rowspan="1" colspan="1">2.8 ± 0.5</td><td rowspan="1" colspan="1">8 ± 1.2</td><td rowspan="1" colspan="1">10.2 ± 1</td><td rowspan="1" colspan="1">0.9 ± 0.2</td><td rowspan="1" colspan="1">12.7 ± 1.4</td><td rowspan="1" colspan="1">11.8 ± 1</td><td rowspan="1" colspan="1">14.8 ± 1.2</td><td rowspan="1" colspan="1">0.8 ± 0.2</td><td rowspan="1" colspan="1">2.4 ± 0.3</td></tr><tr><td rowspan="2" colspan="1">
                  <italic>
                    <tp:taxon-name><tp:taxon-name-part taxon-name-part-type="genus" reg="Leptopelis">L.</tp:taxon-name-part><tp:taxon-name-part taxon-name-part-type="species" reg="susanae">susanae</tp:taxon-name-part></tp:taxon-name>
                  </italic>
                </td><td rowspan="1" colspan="1">F</td><td rowspan="1" colspan="1">3</td><td rowspan="1" colspan="1">5.7 ± 1.3</td><td rowspan="1" colspan="1">3.9 ± 0.8</td><td rowspan="1" colspan="1">12.1 ± 1.3</td><td rowspan="1" colspan="1">16 ± 0.8</td><td rowspan="1" colspan="1">2.7 ± 0.2</td><td rowspan="1" colspan="1">22.5 ± 1</td><td rowspan="1" colspan="1">21.2 ± 2.1</td><td rowspan="1" colspan="1">24.6 ± 2.2</td><td rowspan="1" colspan="1">2.5 ± 0.3</td><td rowspan="1" colspan="1">2.9 ± 0.6</td></tr><tr><td rowspan="1" colspan="1">M</td><td rowspan="1" colspan="1">12</td><td rowspan="1" colspan="1">4.2 ± 0.5</td><td rowspan="1" colspan="1">3.1 ± 0.6</td><td rowspan="1" colspan="1">7.4 ± 1.1</td><td rowspan="1" colspan="1">10.6 ± 0.8</td><td rowspan="1" colspan="1">1.8 ± 0.2</td><td rowspan="1" colspan="1">14.9 ± 0.9</td><td rowspan="1" colspan="1">14.8 ± 1</td><td rowspan="1" colspan="1">16.5 ± 1.4</td><td rowspan="1" colspan="1">1.6 ± 0.2</td><td rowspan="1" colspan="1">1.7 ± 0.2</td></tr><tr><td rowspan="2" colspan="1"><italic><tp:taxon-name><tp:taxon-name-part taxon-name-part-type="genus" reg="Leptopelis">L.</tp:taxon-name-part><tp:taxon-name-part taxon-name-part-type="species" reg="xeniae">xeniae</tp:taxon-name-part></tp:taxon-name></italic> sp. nov.</td><td rowspan="1" colspan="1">F</td><td rowspan="1" colspan="1">2</td><td rowspan="1" colspan="1">4.8 ± 0.4</td><td rowspan="1" colspan="1">3.3 ± 1.1</td><td rowspan="1" colspan="1">9.9 ± 1.8</td><td rowspan="1" colspan="1">12.8 ± 1.1</td><td rowspan="1" colspan="1">1.4 ± 0.1</td><td rowspan="1" colspan="1">16.8 ± 2.8</td><td rowspan="1" colspan="1">16 ± 3.4</td><td rowspan="1" colspan="1">20.2 ± 3.4</td><td rowspan="1" colspan="1">1.4 ± 0.1</td><td rowspan="1" colspan="1">2.4 ± 0.3</td></tr><tr><td rowspan="1" colspan="1">M</td><td rowspan="1" colspan="1">20</td><td rowspan="1" colspan="1">3.3 ± 0.4</td><td rowspan="1" colspan="1">2.4 ± 0.3</td><td rowspan="1" colspan="1">6.1 ± 0.7</td><td rowspan="1" colspan="1">8.2 ± 0.7</td><td rowspan="1" colspan="1">0.8 ± 0.2</td><td rowspan="1" colspan="1">10.2 ± 1.4</td><td rowspan="1" colspan="1">9.9 ± 0.9</td><td rowspan="1" colspan="1">12 ± 1</td><td rowspan="1" colspan="1">0.8 ± 0.2</td><td rowspan="1" colspan="1">1.8 ± 0.3</td></tr></tbody></table></table-wrap><supplementary-material xmlns:xlink="http://www.w3.org/1999/xlink" id="S5" position="float" orientation="portrait" xlink:type="simple"><object-id content-type="doi" xlink:type="simple">10.3897/zookeys.1128.82176.suppl5</object-id><object-id content-type="arpha" xlink:type="simple">03035789-FC1C-5459-9729-FD47A5677368</object-id><label>Supplementary material 5</label><caption><p>Tables</p></caption><statement content-type="dataType"><label>Data type</label><p>localities, genetic, and morphometric data</p></statement><statement content-type="notes"><label>Explanation note</label><p><bold>Tables: S1.</bold> Localities of sampled specimens; <bold>S2.</bold> Number and average length of raw reads extracted from historical type specimens; <bold>S3.</bold> GenBank accession numbers; <bold>S4.</bold> PartitionFinder models; <bold>S5.</bold> Pairwise genetic distances (uncorrected P distances) of the whole mtDNA dataset; <bold>S6.</bold> airwise genetic distances (uncorrected P distances) of the <abbrev xlink:title="Cytochrome c oxidase I" id="ABBRID0E53BK" xlink:type="simple">COX1</abbrev> dataset; <bold>S7.</bold> Linear morphometric measurements; <bold>S8.</bold> PCA loadings and scores for males and females of the <italic><tp:taxon-name><tp:taxon-name-part taxon-name-part-type="genus" reg="Leptopelis">Leptopelis</tp:taxon-name-part><tp:taxon-name-part taxon-name-part-type="species" reg="gramineus">gramineus</tp:taxon-name-part></tp:taxon-name></italic> complex; <bold>S9.</bold> Tukey HSD pairwise tests for linear morphometric measurements of males and females of the <italic><tp:taxon-name><tp:taxon-name-part taxon-name-part-type="genus" reg="Leptopelis">Leptopelis</tp:taxon-name-part><tp:taxon-name-part taxon-name-part-type="species" reg="gramineus">gramineus</tp:taxon-name-part></tp:taxon-name></italic> complex; <bold>S10.</bold> Acoustic characteristics of advertisement calls, averaged per individual.</p></statement><media xlink:href="zookeys-1128-063_article-82176__-s005.xlsx" mimetype="application" mime-subtype="vnd.openxmlformats-officedocument.spreadsheetml.sheet" position="float" orientation="portrait" xlink:type="simple" id="oo_766806.xlsx"><uri content-type="original_file" xlink:type="simple">https://binary.pensoft.net/file/766806</uri></media><permissions><license xlink:type="simple"><license-p>This dataset is made available under the Open Database License (http://opendatacommons.org/licenses/odbl/1.0/). The Open Database License (ODbL) is a license agreement intended to allow users to freely share, modify, and use this Dataset while maintaining this same freedom for others, provided that the original source and author(s) are credited.</license-p></license></permissions><attrib specific-use="authors">Sandra Goutte, Jacobo Reyes-Velasco, Abeje Kassie, Stéphane Boissinot</attrib></supplementary-material><fig id="F1" position="float" orientation="portrait"><object-id xmlns:xlink="http://www.w3.org/1999/xlink" content-type="doi" xlink:type="simple">10.3897/zookeys.1128.82176.figure1</object-id><object-id xmlns:xlink="http://www.w3.org/1999/xlink" content-type="arpha" xlink:type="simple">CCE03673-8080-5034-886C-8FCE52B9E541</object-id><label>Figure 1.</label><caption><p>Distribution ranges of six species of the <italic><tp:taxon-name><tp:taxon-name-part taxon-name-part-type="genus" reg="Leptopelis">Leptopelis</tp:taxon-name-part><tp:taxon-name-part taxon-name-part-type="species" reg="gramineus">gramineus</tp:taxon-name-part></tp:taxon-name></italic> species complex. Small, more arboreal forms are represented by green (<italic><tp:taxon-name><tp:taxon-name-part taxon-name-part-type="genus" reg="Leptopelis">L.</tp:taxon-name-part><tp:taxon-name-part taxon-name-part-type="species" reg="diffidens">diffidens</tp:taxon-name-part></tp:taxon-name></italic>), yellow (<italic><tp:taxon-name><tp:taxon-name-part taxon-name-part-type="genus" reg="Leptopelis">L.</tp:taxon-name-part><tp:taxon-name-part taxon-name-part-type="species" reg="gramineus">gramineus</tp:taxon-name-part></tp:taxon-name></italic>) and purple (<italic><tp:taxon-name><tp:taxon-name-part taxon-name-part-type="genus" reg="Leptopelis">L.</tp:taxon-name-part><tp:taxon-name-part taxon-name-part-type="species" reg="xeniae">xeniae</tp:taxon-name-part></tp:taxon-name></italic> sp. nov.) triangles. Larger, semi-fossorial forms are represented by red (<italic><tp:taxon-name><tp:taxon-name-part taxon-name-part-type="genus" reg="Leptopelis">L.</tp:taxon-name-part><tp:taxon-name-part taxon-name-part-type="species" reg="rugosus">rugosus</tp:taxon-name-part></tp:taxon-name>)</italic> and white (<italic><tp:taxon-name><tp:taxon-name-part taxon-name-part-type="genus" reg="Leptopelis">L.</tp:taxon-name-part><tp:taxon-name-part taxon-name-part-type="species" reg="shebellensis">shebellensis</tp:taxon-name-part></tp:taxon-name></italic> sp. nov.) circles. The large arboreal <italic><tp:taxon-name><tp:taxon-name-part taxon-name-part-type="genus" reg="Leptopelis">Leptopelis</tp:taxon-name-part><tp:taxon-name-part taxon-name-part-type="species" reg="susanae">susanae</tp:taxon-name-part></tp:taxon-name></italic> is represented by a light blue triangle. Stars indicate type localities given in the original descriptions of <italic><tp:taxon-name><tp:taxon-name-part taxon-name-part-type="genus" reg="Leptopelis">L.</tp:taxon-name-part><tp:taxon-name-part taxon-name-part-type="species" reg="gramineus">gramineus</tp:taxon-name-part></tp:taxon-name></italic> (yellow; dashed line between Badditù and Dimé), <italic><tp:taxon-name><tp:taxon-name-part taxon-name-part-type="genus" reg="Pseudocassina">Pseudocassina</tp:taxon-name-part><tp:taxon-name-part taxon-name-part-type="species" reg="rugosa">rugosa</tp:taxon-name-part></tp:taxon-name></italic> (red) and <italic><tp:taxon-name><tp:taxon-name-part taxon-name-part-type="genus" reg="Pseudocassina">Pseudocassina</tp:taxon-name-part><tp:taxon-name-part taxon-name-part-type="species" reg="ocellata">ocellata</tp:taxon-name-part></tp:taxon-name></italic> (grey), both synonymised here with <italic><tp:taxon-name><tp:taxon-name-part taxon-name-part-type="genus" reg="Leptopelis">L.</tp:taxon-name-part><tp:taxon-name-part taxon-name-part-type="species" reg="rugosus">rugosus</tp:taxon-name-part></tp:taxon-name></italic> (see the discussion in the main text).</p></caption><graphic xmlns:xlink="http://www.w3.org/1999/xlink" xlink:href="zookeys-1128-063_article-82176__-g001.jpg" position="float" orientation="portrait" xlink:type="simple" id="oo_766794.jpg"><uri content-type="original_file" xlink:type="simple">https://binary.pensoft.net/fig/766794</uri></graphic></fig><fig id="F4" position="float" orientation="portrait"><object-id xmlns:xlink="http://www.w3.org/1999/xlink" content-type="doi" xlink:type="simple">10.3897/zookeys.1128.82176.figure4</object-id><object-id xmlns:xlink="http://www.w3.org/1999/xlink" content-type="arpha" xlink:type="simple">AEEE9070-45D3-58B7-86C5-6428EA9A45FB</object-id><label>Figure 4.</label><caption><p>Advertisement calls of six <italic><tp:taxon-name><tp:taxon-name-part taxon-name-part-type="genus" reg="Leptopelis">Leptopelis</tp:taxon-name-part></tp:taxon-name></italic> species inhabiting the Ethiopian Highlands <bold>A</bold><italic><tp:taxon-name><tp:taxon-name-part taxon-name-part-type="genus" reg="Leptopelis">L.</tp:taxon-name-part><tp:taxon-name-part taxon-name-part-type="species" reg="shebellensis">shebellensis</tp:taxon-name-part></tp:taxon-name></italic> sp. nov. (SB61) <bold>B</bold><italic><tp:taxon-name><tp:taxon-name-part taxon-name-part-type="genus" reg="Leptopelis">L.</tp:taxon-name-part><tp:taxon-name-part taxon-name-part-type="species" reg="rugosus">rugosus</tp:taxon-name-part></tp:taxon-name></italic> (SB609) <bold>C</bold><italic><tp:taxon-name><tp:taxon-name-part taxon-name-part-type="genus" reg="Leptopelis">L.</tp:taxon-name-part><tp:taxon-name-part taxon-name-part-type="species" reg="gramineus">gramineus</tp:taxon-name-part></tp:taxon-name></italic> (SB212) <bold>D</bold><italic><tp:taxon-name><tp:taxon-name-part taxon-name-part-type="genus" reg="Leptopelis">L.</tp:taxon-name-part><tp:taxon-name-part taxon-name-part-type="species" reg="xeniae">xeniae</tp:taxon-name-part></tp:taxon-name></italic> sp. nov. (SB169) <bold>E</bold><italic><tp:taxon-name><tp:taxon-name-part taxon-name-part-type="genus" reg="Leptopelis">L.</tp:taxon-name-part><tp:taxon-name-part taxon-name-part-type="species" reg="diffidens">diffidens</tp:taxon-name-part></tp:taxon-name></italic> (SB134) <bold>F</bold><italic><tp:taxon-name><tp:taxon-name-part taxon-name-part-type="genus" reg="Leptopelis">L.</tp:taxon-name-part><tp:taxon-name-part taxon-name-part-type="species" reg="susanae">susanae</tp:taxon-name-part></tp:taxon-name></italic> (SB223).</p></caption><graphic xmlns:xlink="http://www.w3.org/1999/xlink" xlink:href="zookeys-1128-063_article-82176__-g004.jpg" position="float" orientation="portrait" xlink:type="simple" id="oo_766797.jpg"><uri content-type="original_file" xlink:type="simple">https://binary.pensoft.net/fig/766797</uri></graphic></fig></tp:treatment-sec></tp:taxon-treatment>
