# Supplementary material for: ﻿Genetic and morphometric analyses of historical type specimens clarify the taxonomy of the Ethiopian Leptopelisgramineus species complex (Anura, Arthroleptidae)
Source: Zookeys. 2022 Nov 8;1128:63–97. doi: 10.3897/zookeys.1128.82176 (PMC9836736; doi:10.3897/zookeys.1128.82176)
Supplement: XML Treatment for Leptopelis xeniae [file zookeys.1128.82176-treatment3.xml]

<!DOCTYPE tp:taxon-treatment
  PUBLIC "-//TaxonX//DTD Taxonomic Treatment Publishing DTD v0 20100105//EN" "tax-treatment-NSO.dtd">
<tp:taxon-treatment xmlns:tp="http://www.plazi.org/taxpub"><tp:treatment-meta><kwd-group><label>Taxon classification</label><kwd>
                  <named-content content-type="kingdom">Animalia</named-content>
                </kwd><kwd>
                  <named-content content-type="order">Anura</named-content>
                </kwd><kwd>
                  <named-content content-type="family">Arthroleptidae</named-content>
                </kwd></kwd-group><mixed-citation publication-type="journal"><person-group><name><surname>Goutte</surname><given-names>Sandra</given-names></name><name><surname>Reyes-Velasco</surname><given-names>Jacobo</given-names></name><name><surname>Kassie</surname><given-names>Abeje</given-names></name><name><surname>Boissinot</surname><given-names>Stéphane</given-names></name></person-group><article-title>﻿Genetic and morphometric analyses of historical type specimens clarify the taxonomy of the Ethiopian <italic><tp:taxon-name><tp:taxon-name-part taxon-name-part-type="genus" reg="Leptopelis">Leptopelis</tp:taxon-name-part><tp:taxon-name-part taxon-name-part-type="species" reg="gramineus">gramineus</tp:taxon-name-part></tp:taxon-name></italic> species complex (<tp:taxon-name><tp:taxon-name-part taxon-name-part-type="order">Anura</tp:taxon-name-part></tp:taxon-name>, <tp:taxon-name><tp:taxon-name-part taxon-name-part-type="family">Arthroleptidae</tp:taxon-name-part></tp:taxon-name>)</article-title><source>Zookeys</source><day>08</day><month>11</month><year>2022</year><volume>1128</volume><fpage>63</fpage><lpage>97</lpage><pub-id pub-id-type="doi">10.3897/zookeys.1128.82176</pub-id></mixed-citation></tp:treatment-meta><tp:nomenclature><label>﻿</label><tp:taxon-name>
                <object-id xmlns:xlink="http://www.w3.org/1999/xlink" content-type="arpha" xlink:type="simple">45DB2E04-856C-5F1B-9153-298EE20770DE</object-id>
                <tp:taxon-name-part taxon-name-part-type="genus" reg="Leptopelis">Leptopelis</tp:taxon-name-part>
                <tp:taxon-name-part taxon-name-part-type="species" reg="xeniae">xeniae</tp:taxon-name-part>
                <object-id xmlns:xlink="http://www.w3.org/1999/xlink" content-type="zoobank" xlink:type="simple">https://zoobank.org/1773A2C3-8562-4F29-96E3-7C809FD7FD74</object-id>
              </tp:taxon-name><tp:taxon-authority>Goutte, Reyes-Velasco, Kassie &amp; Boissinot</tp:taxon-authority><tp:taxon-status xmlns:xlink="http://www.w3.org/1999/xlink" xlink:type="simple">sp. nov.</tp:taxon-status></tp:nomenclature><tp:treatment-sec sec-type="Common name" id="SECID0EQNCI"><title>Common name.</title><p>English: Xenia’s African treefrog.</p></tp:treatment-sec><tp:treatment-sec sec-type="type material" id="SECID0EVNCI"><title>Type material.</title><p><bold><italic>Holotype</italic>.</bold> Adult male (SB183), collected on 18 April 2018 by S. Goutte and J. Reyes-Velasco east of Kibre Mengist (<named-content xmlns:xlink="http://www.w3.org/1999/xlink" content-type="dwc:verbatimCoordinates" xlink:type="simple"><named-content content-type="geo-json" specific-use="{&#34;type&#34;:&#34;Point&#34;,&#34;coordinates&#34;:[39.133000,5.878200]}" id="NCID0EDOCI" xlink:type="simple">5.8782°N, 39.1330°E</named-content></named-content>, 1832 m a.s.l.). <bold><italic>Paratypes</italic>.</bold> One female (SB151) and two males (SB152, SB153), collected on 17 April 2018 by S. Goutte and J. Reyes-Velasco northwest of Kibre Mengist (<named-content xmlns:xlink="http://www.w3.org/1999/xlink" content-type="dwc:verbatimCoordinates" xlink:type="simple"><named-content content-type="geo-json" specific-use="{&#34;type&#34;:&#34;Point&#34;,&#34;coordinates&#34;:[38.879800,5.998800]}" id="NCID0EPOCI" xlink:type="simple">5.9988°N, 38.8798°E</named-content></named-content>, 2097 m a.s.l.), four males (SB167, SB168, SB169, SB170), collected on 17 April 2018 by S. Goutte and J. Reyes-Velasco northwest of Kibre Mengist (<named-content xmlns:xlink="http://www.w3.org/1999/xlink" content-type="dwc:verbatimCoordinates" xlink:type="simple"><named-content content-type="geo-json" specific-use="{&#34;type&#34;:&#34;Point&#34;,&#34;coordinates&#34;:[38.857600,6.009300]}" id="NCID0EXOCI" xlink:type="simple">6.0093°N, 38.8576°E</named-content></named-content>, 2105 m a.s.l.) and one male (SB184) collected on 18 April 2018 by S. Goutte and J. Reyes-Velasco east of Kibre Mengist (<named-content xmlns:xlink="http://www.w3.org/1999/xlink" content-type="dwc:verbatimCoordinates" xlink:type="simple"><named-content content-type="geo-json" specific-use="{&#34;type&#34;:&#34;Point&#34;,&#34;coordinates&#34;:[39.133000,5.878200]}" id="NCID0E6OCI" xlink:type="simple">5.8782°N, 39.1330°E</named-content></named-content>, 1832 m a.s.l.).</p></tp:treatment-sec><tp:treatment-sec sec-type="material" id="SECID0EEPCI"><title>Other material examined.</title><p>One female (SB197) and 12 males (SB186–SB196, SB206), collected on 19 April 2018 by S. Goutte and J. Reyes-Velasco southeast of Kofele (<named-content xmlns:xlink="http://www.w3.org/1999/xlink" content-type="dwc:verbatimCoordinates" xlink:type="simple"><named-content content-type="geo-json" specific-use="{&#34;type&#34;:&#34;Point&#34;,&#34;coordinates&#34;:[38.870100,7.022600]}" id="NCID0ENPCI" xlink:type="simple">7.0226°N, 38.8701°E</named-content></named-content>, 2,561 m a.s.l.).</p></tp:treatment-sec><tp:treatment-sec sec-type="diagnosis" id="SECID0ESPCI"><title>Diagnosis.</title><p>Small to medium-sized (male (n = 20) <abbrev xmlns:xlink="http://www.w3.org/1999/xlink" xlink:title="snout-vent length" id="ABBRID0EYPCI" xlink:type="simple">SVL</abbrev> 27.6 ± 2.0 mm, female (n = 2) <abbrev xmlns:xlink="http://www.w3.org/1999/xlink" xlink:title="snout-vent length" id="ABBRID0E3PCI" xlink:type="simple">SVL</abbrev> 43.5 ± 5.7 mm), robust arboreal species of the <italic><tp:taxon-name><tp:taxon-name-part taxon-name-part-type="genus" reg="Leptopelis">Leptopelis</tp:taxon-name-part><tp:taxon-name-part taxon-name-part-type="species" reg="gramineus">gramineus</tp:taxon-name-part></tp:taxon-name></italic> species complex (Fig. <xref ref-type="fig" rid="F8">8</xref>). It differs from other members of the <italic><tp:taxon-name><tp:taxon-name-part taxon-name-part-type="genus" reg="Leptopelis">Leptopelis</tp:taxon-name-part><tp:taxon-name-part taxon-name-part-type="species" reg="gramineus">gramineus</tp:taxon-name-part></tp:taxon-name></italic> species complex by the following combination of characters: (1) thin, elongated hind-limbs (male <abbrev xmlns:xlink="http://www.w3.org/1999/xlink" xlink:title="tibia length" id="ABBRID0E1QCI" xlink:type="simple">TL</abbrev>/<abbrev xmlns:xlink="http://www.w3.org/1999/xlink" xlink:title="snout-vent length" id="ABBRID0E5QCI" xlink:type="simple">SVL</abbrev> 0.36 ± 0.02, female <abbrev xmlns:xlink="http://www.w3.org/1999/xlink" xlink:title="tibia length" id="ABBRID0ECRCI" xlink:type="simple">TL</abbrev>/<abbrev xmlns:xlink="http://www.w3.org/1999/xlink" xlink:title="snout-vent length" id="ABBRID0EGRCI" xlink:type="simple">SVL</abbrev> 0.37 ± 0.03), (2) small metatarsal tubercle (male <abbrev xmlns:xlink="http://www.w3.org/1999/xlink" xlink:title="metatarsal tubercle length" id="ABBRID0EKRCI" xlink:type="simple">MTL</abbrev>/<abbrev xmlns:xlink="http://www.w3.org/1999/xlink" xlink:title="snout-vent length" id="ABBRID0EORCI" xlink:type="simple">SVL</abbrev> 0.07 ± 0.01, female <abbrev xmlns:xlink="http://www.w3.org/1999/xlink" xlink:title="metatarsal tubercle length" id="ABBRID0ESRCI" xlink:type="simple">MTL</abbrev>/<abbrev xmlns:xlink="http://www.w3.org/1999/xlink" xlink:title="snout-vent length" id="ABBRID0EWRCI" xlink:type="simple">SVL</abbrev> 0.06 ± 0.00) (2) inter-orbital distance very short (male <abbrev xmlns:xlink="http://www.w3.org/1999/xlink" xlink:title="inter-orbital distance" id="ABBRID0E1RCI" xlink:type="simple">IOD</abbrev>/<abbrev xmlns:xlink="http://www.w3.org/1999/xlink" xlink:title="eye diameter" id="ABBRID0E5RCI" xlink:type="simple">ED</abbrev> 0.88 ± 0.16, female <abbrev xmlns:xlink="http://www.w3.org/1999/xlink" xlink:title="inter-orbital distance" id="ABBRID0ECSCI" xlink:type="simple">IOD</abbrev>/<abbrev xmlns:xlink="http://www.w3.org/1999/xlink" xlink:title="eye diameter" id="ABBRID0EGSCI" xlink:type="simple">ED</abbrev> 0.69 ± 0.12), (3) dorsal skin always smooth, except in females where it may be slightly rugose, (4) absence of yellow colouration on the ventrum or inner thighs.</p><fig id="F8" position="float" orientation="portrait"><object-id xmlns:xlink="http://www.w3.org/1999/xlink" content-type="doi" xlink:type="simple">10.3897/zookeys.1128.82176.figure8</object-id><object-id xmlns:xlink="http://www.w3.org/1999/xlink" content-type="arpha" xlink:type="simple">6D25C93C-CCF5-5B2E-B7D4-A449125CD126</object-id><label>Figure 8.</label><caption><p><italic><tp:taxon-name><tp:taxon-name-part taxon-name-part-type="genus" reg="Leptopelis">Leptopelis</tp:taxon-name-part><tp:taxon-name-part taxon-name-part-type="species" reg="xeniae">xeniae</tp:taxon-name-part></tp:taxon-name></italic> sp. nov. <bold>A</bold> live male holotype (SB183; left) and female paratype (SB151; right) <bold>B</bold> dorsal and ventral views of the male holotype (SB183) after fixation <bold>C</bold> dorsal and ventral views female paratype (SB151) after euthanasia and before fixation.</p></caption><graphic xmlns:xlink="http://www.w3.org/1999/xlink" xlink:href="zookeys-1128-063_article-82176__-g008.jpg" position="float" orientation="portrait" xlink:type="simple" id="oo_766801.jpg"><uri content-type="original_file" xlink:type="simple">https://binary.pensoft.net/fig/766801</uri></graphic></fig></tp:treatment-sec><tp:treatment-sec sec-type="comparisons" id="SECID0EITCI"><title>Comparison.</title><p>Smaller body size, narrower head than <italic><tp:taxon-name><tp:taxon-name-part taxon-name-part-type="genus" reg="Leptopelis">L.</tp:taxon-name-part><tp:taxon-name-part taxon-name-part-type="species" reg="rugosus">rugosus</tp:taxon-name-part></tp:taxon-name></italic>, <italic><tp:taxon-name><tp:taxon-name-part taxon-name-part-type="genus" reg="Leptopelis">L.</tp:taxon-name-part><tp:taxon-name-part taxon-name-part-type="species" reg="shebellensis">shebellensis</tp:taxon-name-part></tp:taxon-name></italic> sp. nov. and <italic><tp:taxon-name><tp:taxon-name-part taxon-name-part-type="genus" reg="Leptopelis">L.</tp:taxon-name-part><tp:taxon-name-part taxon-name-part-type="species" reg="susanae">susanae</tp:taxon-name-part></tp:taxon-name></italic> (Table <xref ref-type="table" rid="T1">1</xref>, Suppl. material <xref ref-type="supplementary-material" rid="S5">5</xref>: table S9). Tympanum and metatarsal tubercle smaller than <italic><tp:taxon-name><tp:taxon-name-part taxon-name-part-type="genus" reg="Leptopelis">L.</tp:taxon-name-part><tp:taxon-name-part taxon-name-part-type="species" reg="rugosus">rugosus</tp:taxon-name-part></tp:taxon-name></italic> and <italic><tp:taxon-name><tp:taxon-name-part taxon-name-part-type="genus" reg="Leptopelis">L.</tp:taxon-name-part><tp:taxon-name-part taxon-name-part-type="species" reg="shebellensis">shebellensis</tp:taxon-name-part></tp:taxon-name></italic> sp. nov. Interorbital distance shorter than <italic><tp:taxon-name><tp:taxon-name-part taxon-name-part-type="genus" reg="Leptopelis">L.</tp:taxon-name-part><tp:taxon-name-part taxon-name-part-type="species" reg="gramineus">gramineus</tp:taxon-name-part></tp:taxon-name></italic> and <italic><tp:taxon-name><tp:taxon-name-part taxon-name-part-type="genus" reg="Leptopelis">L.</tp:taxon-name-part><tp:taxon-name-part taxon-name-part-type="species" reg="diffidens">diffidens</tp:taxon-name-part></tp:taxon-name></italic>. Snout narrower than <italic><tp:taxon-name><tp:taxon-name-part taxon-name-part-type="genus" reg="Leptopelis">L.</tp:taxon-name-part><tp:taxon-name-part taxon-name-part-type="species" reg="gramineus">gramineus</tp:taxon-name-part></tp:taxon-name></italic>, <italic><tp:taxon-name><tp:taxon-name-part taxon-name-part-type="genus" reg="Leptopelis">L.</tp:taxon-name-part><tp:taxon-name-part taxon-name-part-type="species" reg="rugosus">rugosus</tp:taxon-name-part></tp:taxon-name></italic> and <italic><tp:taxon-name><tp:taxon-name-part taxon-name-part-type="genus" reg="Leptopelis">L.</tp:taxon-name-part><tp:taxon-name-part taxon-name-part-type="species" reg="shebellensis">shebellensis</tp:taxon-name-part></tp:taxon-name></italic> sp. nov. and more elongate (snout-nostril distance greater) than <italic><tp:taxon-name><tp:taxon-name-part taxon-name-part-type="genus" reg="Leptopelis">L.</tp:taxon-name-part><tp:taxon-name-part taxon-name-part-type="species" reg="gramineus">gramineus</tp:taxon-name-part></tp:taxon-name></italic> and <italic><tp:taxon-name><tp:taxon-name-part taxon-name-part-type="genus" reg="Leptopelis">L.</tp:taxon-name-part><tp:taxon-name-part taxon-name-part-type="species" reg="diffidens">diffidens</tp:taxon-name-part></tp:taxon-name></italic>. Hind-limbs and feet longer than in <italic><tp:taxon-name><tp:taxon-name-part taxon-name-part-type="genus" reg="Leptopelis">L.</tp:taxon-name-part><tp:taxon-name-part taxon-name-part-type="species" reg="gramineus">gramineus</tp:taxon-name-part></tp:taxon-name></italic>, <italic><tp:taxon-name><tp:taxon-name-part taxon-name-part-type="genus" reg="Leptopelis">L.</tp:taxon-name-part><tp:taxon-name-part taxon-name-part-type="species" reg="rugosus">rugosus</tp:taxon-name-part></tp:taxon-name></italic> and <italic><tp:taxon-name><tp:taxon-name-part taxon-name-part-type="genus" reg="Leptopelis">L.</tp:taxon-name-part><tp:taxon-name-part taxon-name-part-type="species" reg="shebellensis">shebellensis</tp:taxon-name-part></tp:taxon-name></italic> sp. nov. (Table <xref ref-type="table" rid="T1">1</xref>, Suppl. material <xref ref-type="supplementary-material" rid="S5">5</xref>: table S9).</p></tp:treatment-sec><tp:treatment-sec sec-type="description" id="SECID0EDZCI"><title>Description of the holotype.</title><p>Small-sized male (<abbrev xmlns:xlink="http://www.w3.org/1999/xlink" xlink:title="snout-vent length" id="ABBRID0EJZCI" xlink:type="simple">SVL</abbrev> 28.9 mm) adult (Fig. <xref ref-type="fig" rid="F8">8</xref>). Body robust. Head a third of body size in length, wider than long (<abbrev xmlns:xlink="http://www.w3.org/1999/xlink" xlink:title="head width" id="ABBRID0ERZCI" xlink:type="simple">HW</abbrev>/<abbrev xmlns:xlink="http://www.w3.org/1999/xlink" xlink:title="head length" id="ABBRID0EVZCI" xlink:type="simple">HL</abbrev> 1.16). Snout angular and narrow (<abbrev xmlns:xlink="http://www.w3.org/1999/xlink" xlink:title="inter-nares distance" id="ABBRID0EZZCI" xlink:type="simple">IND</abbrev>/<abbrev xmlns:xlink="http://www.w3.org/1999/xlink" xlink:title="inter-orbital distance" id="ABBRID0E4ZCI" xlink:type="simple">IOD</abbrev> 0.75). Nostril beyond half-way between the tip of the snout and the eye (<abbrev xmlns:xlink="http://www.w3.org/1999/xlink" xlink:title="snout-nostril distance" id="ABBRID0EB1CI" xlink:type="simple">NS</abbrev>/<abbrev xmlns:xlink="http://www.w3.org/1999/xlink" xlink:title="snout length" id="ABBRID0EF1CI" xlink:type="simple">SL</abbrev> 0.56). Canthus rostralis well-marked and loreal region slightly concave. Pupil vertical. Tympanum clearly visible, and round, 0.71× eye diameter. Fingers and toes thin and elongated with discs barely expanded, but distinct, ovoid. Finger formula: I &lt; II &lt; IV &lt; III. Hand free of webbing. Hind-limbs relatively long for the <italic><tp:taxon-name><tp:taxon-name-part taxon-name-part-type="genus" reg="Leptopelis">L.</tp:taxon-name-part><tp:taxon-name-part taxon-name-part-type="species" reg="gramineus">gramineus</tp:taxon-name-part></tp:taxon-name></italic> species complex (<abbrev xmlns:xlink="http://www.w3.org/1999/xlink" xlink:title="tibia length" id="ABBRID0EU1CI" xlink:type="simple">TL</abbrev>/<abbrev xmlns:xlink="http://www.w3.org/1999/xlink" xlink:title="snout-vent length" id="ABBRID0EY1CI" xlink:type="simple">SVL</abbrev> 0.38 and <abbrev xmlns:xlink="http://www.w3.org/1999/xlink" xlink:title="thigh length" id="ABBRID0E31CI" xlink:type="simple">THL</abbrev>/<abbrev xmlns:xlink="http://www.w3.org/1999/xlink" xlink:title="snout-vent length" id="ABBRID0EA2CI" xlink:type="simple">SVL</abbrev> 0.42 vs. <abbrev xmlns:xlink="http://www.w3.org/1999/xlink" xlink:title="tibia length" id="ABBRID0EE2CI" xlink:type="simple">TL</abbrev>/<abbrev xmlns:xlink="http://www.w3.org/1999/xlink" xlink:title="snout-vent length" id="ABBRID0EI2CI" xlink:type="simple">SVL</abbrev> &lt; 0.37 and <abbrev xmlns:xlink="http://www.w3.org/1999/xlink" xlink:title="thigh length" id="ABBRID0EM2CI" xlink:type="simple">THL</abbrev>/<abbrev xmlns:xlink="http://www.w3.org/1999/xlink" xlink:title="snout-vent length" id="ABBRID0EQ2CI" xlink:type="simple">SVL</abbrev> &lt; 0.40 in other species of the <italic><tp:taxon-name><tp:taxon-name-part taxon-name-part-type="genus" reg="Leptopelis">L.</tp:taxon-name-part><tp:taxon-name-part taxon-name-part-type="species" reg="gramineus">gramineus</tp:taxon-name-part></tp:taxon-name></italic> complex, except <italic><tp:taxon-name><tp:taxon-name-part taxon-name-part-type="genus" reg="Leptopelis">L.</tp:taxon-name-part><tp:taxon-name-part taxon-name-part-type="species" reg="susanae">susanae</tp:taxon-name-part></tp:taxon-name></italic>). Foot 1.2× tibia length. Inner metatarsal tubercle present, oval in shape, 0.21× foot length. Outer metatarsal tubercle absent. Toe formula: I &lt; II &lt; V &lt; III &lt; IV. Foot webbing minimal. Skin of the dorsum and flanks smooth, ventrum rugose.</p></tp:treatment-sec><tp:treatment-sec sec-type="Colouration of the holotype in life" id="SECID0EK3CI"><title>Colouration of the holotype in life.</title><p>Dorsal ground colour grey-brown with three dark, but very faint, wide bands; the central band forming a triangle pointing towards the snout and each eye and extending along the spine to about three-fourths of the dorsum (Fig. <xref ref-type="fig" rid="F8">8A</xref>). Two similarly-coloured symmetrical bands on each side, starting behind the shoulder and fading away at the same level as the dorsal stripe. A few small dark brown spots on the head and dorsum. Black canthal stripe from the tip of the snout extending above the tympanum and behind the shoulder on the left side and to a third of the abdomen on the right side. One large black blotch on the flank, in the continuation of the canthal stripe on each side. Tympanum light grey dusted with small black spots. Upper and lower lip light grey with small irregular black markings. Iris dark gold, lighter on the upper third, with heavy black reticulation. Flanks grey, yellow towards the thighs, with irregular black blotches. Ventrum and throat cream, reticulated with light grey on the chest. Limbs, hands and feet grey dusted with small black freckles. Back of the thighs dark brown with irregular bluish-grey and yellowish-grey markings.</p></tp:treatment-sec><tp:treatment-sec sec-type="Colouration of the holotype in preservative" id="SECID0EU3CI"><title>Colouration of the holotype in preservative.</title><p>Dorsal ground colour grey with a few small irregular dark grey spots (Fig. <xref ref-type="fig" rid="F8">8B</xref>). The faint three-bands pattern formed by these small dark grey spots is almost completely undistinguishable. Hands, feet and limbs grey with a few irregular dark grey spots. Back of the thighs dark brown with irregular light grey blotches. Throat and ventrum cream with some light brown or grey dusting. Ventral side of the thighs cream. Ventral side of the hands, feet and tibiae heavily dusted with brown and with a few irregular white spots.</p></tp:treatment-sec><tp:treatment-sec sec-type="variation" id="SECID0E53CI"><title>Variations.</title><p>As with other members of the <italic><tp:taxon-name><tp:taxon-name-part taxon-name-part-type="genus" reg="Leptopelis">Leptopelis</tp:taxon-name-part><tp:taxon-name-part taxon-name-part-type="species" reg="gramineus">gramineus</tp:taxon-name-part></tp:taxon-name></italic> species complex, <italic><tp:taxon-name><tp:taxon-name-part taxon-name-part-type="genus" reg="Leptopelis">L.</tp:taxon-name-part><tp:taxon-name-part taxon-name-part-type="species" reg="xeniae">xeniae</tp:taxon-name-part></tp:taxon-name></italic> sp. nov. shows significant colour polymorphism. Dorsal colouration varies from light grey (with or without some light green) or light brown to bright or dark green with important level of dark pigmentation. Most individuals examined display a similar dorsal pattern composed of three bands, which can be barely distinguishable to well-marked. The canthal stripe may extend as a wide dark brown to black stripe on the flank to four-fifths of the abdomen or be replaced by large blotches of the same colour. Limbs are the same colouration as the dorsum, with variable number of small to medium brown or black markings. Upper lip may be cream, light grey or green, with variable size and number of irregular brown or black markings. Iris golden to dark golden. Tympanum dark brown or black either entirely or on its upper half, with the lower half being the same colour as the dorsum. Rarely, the tympanum is entirely the same colour as the dorsum. Lower lip cream mottled with brown or grey or with a continuous brown blotch. In one female (SB151), the lower lip was light green with a few brown markings. Ventrum and throat white, with small brown blotches on either or both in most individuals. Inner thighs white or lacking any pigmentation, except dark brown and yellow spots towards the knee in some individuals. Cream-coloured eggs visible through the thick ventral skin of the gravid female SB151. Dorsal skin smooth in all specimens examined, except in the female SB197, which had a slightly rugose dorsal skin.</p></tp:treatment-sec><tp:treatment-sec sec-type="etymology" id="SECID0E14CI"><title>Etymology.</title><p><italic><tp:taxon-name><tp:taxon-name-part taxon-name-part-type="genus" reg="Leptopelis">Leptopelis</tp:taxon-name-part><tp:taxon-name-part taxon-name-part-type="species" reg="xeniae">xeniae</tp:taxon-name-part></tp:taxon-name></italic> sp. nov. is named after Xenia Freilich, who conducted her doctoral research on Ethiopian anurans, including the <italic><tp:taxon-name><tp:taxon-name-part taxon-name-part-type="genus" reg="Leptopelis">Leptopelis</tp:taxon-name-part><tp:taxon-name-part taxon-name-part-type="species" reg="gramineus">gramineus</tp:taxon-name-part></tp:taxon-name></italic> complex.</p></tp:treatment-sec><tp:treatment-sec sec-type="habitat" id="SECID0EW5CI"><title>Habitat, distribution and natural history.</title><p><italic><tp:taxon-name><tp:taxon-name-part taxon-name-part-type="genus" reg="Leptopelis">Leptopelis</tp:taxon-name-part><tp:taxon-name-part taxon-name-part-type="species" reg="xeniae">xeniae</tp:taxon-name-part></tp:taxon-name></italic> sp. nov. is found in the forested areas around the towns of Kibre Mengist and Kofele, Oromia, Ethiopia (5.87–7.02°N, 38.80–39.13°E; Fig. <xref ref-type="fig" rid="F1">1</xref>, Suppl. material <xref ref-type="supplementary-material" rid="S5">5</xref>: table S1). The species occupies lower elevations than most other members of the <italic><tp:taxon-name><tp:taxon-name-part taxon-name-part-type="genus" reg="Leptopelis">L.</tp:taxon-name-part><tp:taxon-name-part taxon-name-part-type="species" reg="gramineus">gramineus</tp:taxon-name-part></tp:taxon-name></italic> species complex (1,832–2,561 m a.s.l.). Males are found calling at night from the ground or from vegetation up to 60 cm high, close to slow-flowing streams or in flooded forest clearings. Reproductive biology is unknown beyond the calling behaviour and we have not encountered eggs or tadpoles.</p></tp:treatment-sec><tp:treatment-sec sec-type="Advertisement call" id="SECID0E16CI"><title>Advertisement call.</title><p>As for other members of the <italic><tp:taxon-name><tp:taxon-name-part taxon-name-part-type="genus" reg="Leptopelis">Leptopelis</tp:taxon-name-part><tp:taxon-name-part taxon-name-part-type="species" reg="gramineus">gramineus</tp:taxon-name-part></tp:taxon-name></italic> species complex, the call of <italic><tp:taxon-name><tp:taxon-name-part taxon-name-part-type="genus" reg="Leptopelis">Leptopelis</tp:taxon-name-part><tp:taxon-name-part taxon-name-part-type="species" reg="xeniae">xeniae</tp:taxon-name-part></tp:taxon-name></italic> sp. nov. is a short rattle (Fig. <xref ref-type="fig" rid="F4">4D</xref>). It is composed of a single note of 175 ± 25 ms in duration, containing 7 ± 2 pulses, which are clearly distinct. Within a note, pulses are spaced by intervals of 30 ± 5 ms. These inter-pulse intervals may be of equal length throughout the note or shorter between the last pulses. Amplitude is highest for the first quarter to half of the note and decreases in its last quarter. Within a call bout, calls are spaced by 14 ± 7 seconds, often with an acceleration of call rate starting with one call every 22 seconds to one note every four seconds. Call dominant frequency is 2,231 ± 585 Hz, with an important band width (2,013 ± 573 Hz).</p><p>The call of <italic><tp:taxon-name><tp:taxon-name-part taxon-name-part-type="genus" reg="Leptopelis">Leptopelis</tp:taxon-name-part><tp:taxon-name-part taxon-name-part-type="species" reg="xeniae">xeniae</tp:taxon-name-part></tp:taxon-name></italic> sp. nov. is distinguishable from the calls of <italic><tp:taxon-name><tp:taxon-name-part taxon-name-part-type="genus" reg="Leptopelis">L.</tp:taxon-name-part><tp:taxon-name-part taxon-name-part-type="species" reg="gramineus">gramineus</tp:taxon-name-part></tp:taxon-name></italic>, <italic><tp:taxon-name><tp:taxon-name-part taxon-name-part-type="genus" reg="Leptopelis">L.</tp:taxon-name-part><tp:taxon-name-part taxon-name-part-type="species" reg="diffidens">diffidens</tp:taxon-name-part></tp:taxon-name></italic>, <italic><tp:taxon-name><tp:taxon-name-part taxon-name-part-type="genus" reg="Leptopelis">L.</tp:taxon-name-part><tp:taxon-name-part taxon-name-part-type="species" reg="shebellensis">shebellensis</tp:taxon-name-part></tp:taxon-name></italic> sp. nov., <italic><tp:taxon-name><tp:taxon-name-part taxon-name-part-type="genus" reg="Leptopelis">L.</tp:taxon-name-part><tp:taxon-name-part taxon-name-part-type="species" reg="rugosus">rugosus</tp:taxon-name-part></tp:taxon-name></italic> and <italic><tp:taxon-name><tp:taxon-name-part taxon-name-part-type="genus" reg="Leptopelis">L.</tp:taxon-name-part><tp:taxon-name-part taxon-name-part-type="species" reg="susanae">susanae</tp:taxon-name-part></tp:taxon-name></italic> by its longer note and longer inter-pulse intervals (Fig. <xref ref-type="fig" rid="F4">4</xref>, Table <xref ref-type="table" rid="T2">2</xref>). It is further distinguished from the call of <italic><tp:taxon-name><tp:taxon-name-part taxon-name-part-type="genus" reg="Leptopelis">L.</tp:taxon-name-part><tp:taxon-name-part taxon-name-part-type="species" reg="shebellensis">shebellensis</tp:taxon-name-part></tp:taxon-name></italic> sp. nov. and <italic><tp:taxon-name><tp:taxon-name-part taxon-name-part-type="genus" reg="Leptopelis">L.</tp:taxon-name-part><tp:taxon-name-part taxon-name-part-type="species" reg="rugosus">rugosus</tp:taxon-name-part></tp:taxon-name></italic> by a greater number of pulses per note, a higher peak frequency and a wider frequency band width (Table <xref ref-type="table" rid="T2">2</xref>).</p></tp:treatment-sec><tp:treatment-sec><!--Section generated to contain objects referenced in tp:taxon-treatment.--><table-wrap id="T1" position="float" orientation="portrait"><label>Table 1.</label><caption><p>Summary of the linear morphometric measurement for the <italic><tp:taxon-name><tp:taxon-name-part taxon-name-part-type="genus" reg="Leptopelis">Leptopelis</tp:taxon-name-part><tp:taxon-name-part taxon-name-part-type="species" reg="gramineus">gramineus</tp:taxon-name-part></tp:taxon-name></italic> species complex.</p></caption><table id="TID0ES3BG" rules="all"><tbody><tr><th rowspan="1" colspan="1">Species</th><th rowspan="1" colspan="1">sex</th><th rowspan="1" colspan="1">N</th><th rowspan="1" colspan="1">
                  <abbrev xmlns:xlink="http://www.w3.org/1999/xlink" xlink:title="snout-vent length" id="ABBRID0EIYAE" xlink:type="simple">SVL</abbrev>
                </th><th rowspan="1" colspan="1">
                  <abbrev xmlns:xlink="http://www.w3.org/1999/xlink" xlink:title="head width" id="ABBRID0EQYAE" xlink:type="simple">HW</abbrev>
                </th><th rowspan="1" colspan="1">
                  <abbrev xmlns:xlink="http://www.w3.org/1999/xlink" xlink:title="head length" id="ABBRID0EYYAE" xlink:type="simple">HL</abbrev>
                </th><th rowspan="1" colspan="1">
                  <abbrev xmlns:xlink="http://www.w3.org/1999/xlink" xlink:title="snout length" id="ABBRID0EAZAE" xlink:type="simple">SL</abbrev>
                </th><th rowspan="1" colspan="1">
                  <abbrev xmlns:xlink="http://www.w3.org/1999/xlink" xlink:title="snout-nostril distance" id="ABBRID0EIZAE" xlink:type="simple">NS</abbrev>
                </th><th rowspan="1" colspan="1">
                  <abbrev xmlns:xlink="http://www.w3.org/1999/xlink" xlink:title="inter-nares distance" id="ABBRID0EQZAE" xlink:type="simple">IND</abbrev>
                </th><th rowspan="1" colspan="1">
                  <abbrev xmlns:xlink="http://www.w3.org/1999/xlink" xlink:title="eye-nostril distance" id="ABBRID0EYZAE" xlink:type="simple">EN</abbrev>
                </th><th rowspan="1" colspan="1">
                  <abbrev xmlns:xlink="http://www.w3.org/1999/xlink" xlink:title="inter-orbital distance" id="ABBRID0EA1AE" xlink:type="simple">IOD</abbrev>
                </th><th rowspan="1" colspan="1">
                  <abbrev xmlns:xlink="http://www.w3.org/1999/xlink" xlink:title="eye-tympanum distance" id="ABBRID0EI1AE" xlink:type="simple">ETD</abbrev>
                </th><th rowspan="1" colspan="1">
                  <abbrev xmlns:xlink="http://www.w3.org/1999/xlink" xlink:title="tympanum diameter" id="ABBRID0EQ1AE" xlink:type="simple">TD</abbrev>
                </th></tr><tr><td rowspan="2" colspan="1">
                  <italic>
                    <tp:taxon-name><tp:taxon-name-part taxon-name-part-type="genus" reg="Leptopelis">L.</tp:taxon-name-part><tp:taxon-name-part taxon-name-part-type="species" reg="diffidens">diffidens</tp:taxon-name-part></tp:taxon-name>
                  </italic>
                </td><td rowspan="1" colspan="1">F</td><td rowspan="1" colspan="1">8</td><td rowspan="1" colspan="1">42 ± 5.5</td><td rowspan="1" colspan="1">15.6 ± 1.6</td><td rowspan="1" colspan="1">12.7 ± 1</td><td rowspan="1" colspan="1">5.5 ± 0.7</td><td rowspan="1" colspan="1">2.7 ± 0.5</td><td rowspan="1" colspan="1">3.3 ± 0.6</td><td rowspan="1" colspan="1">2.5 ± 0.3</td><td rowspan="1" colspan="1">3.9 ± 0.7</td><td rowspan="1" colspan="1">1.2 ± 0.3</td><td rowspan="1" colspan="1">1.8 ± 0.2</td></tr><tr><td rowspan="1" colspan="1">M</td><td rowspan="1" colspan="1">20</td><td rowspan="1" colspan="1">27.5 ± 2.5</td><td rowspan="1" colspan="1">10.3 ± 1.1</td><td rowspan="1" colspan="1">9 ± 0.9</td><td rowspan="1" colspan="1">3.8 ± 0.3</td><td rowspan="1" colspan="1">2 ± 0.3</td><td rowspan="1" colspan="1">2.4 ± 0.3</td><td rowspan="1" colspan="1">1.7 ± 0.3</td><td rowspan="1" colspan="1">3.3 ± 0.4</td><td rowspan="1" colspan="1">0.7 ± 0.2</td><td rowspan="1" colspan="1">1.6 ± 0.4</td></tr><tr><td rowspan="2" colspan="1">
                  <italic>
                    <tp:taxon-name><tp:taxon-name-part taxon-name-part-type="genus" reg="Leptopelis">L.</tp:taxon-name-part><tp:taxon-name-part taxon-name-part-type="species" reg="gramineus">gramineus</tp:taxon-name-part></tp:taxon-name>
                  </italic>
                </td><td rowspan="1" colspan="1">F</td><td rowspan="1" colspan="1">3</td><td rowspan="1" colspan="1">34.5 ± 8.8</td><td rowspan="1" colspan="1">13.9 ± 3.6</td><td rowspan="1" colspan="1">11.2 ± 2.5</td><td rowspan="1" colspan="1">5 ± 1.6</td><td rowspan="1" colspan="1">1.9 ± 0.9</td><td rowspan="1" colspan="1">2.5 ± 0.5</td><td rowspan="1" colspan="1">2 ± 0.6</td><td rowspan="1" colspan="1">4.2 ± 1.1</td><td rowspan="1" colspan="1">0.8 ± 0.6</td><td rowspan="1" colspan="1">1.8 ± 0.5</td></tr><tr><td rowspan="1" colspan="1">M</td><td rowspan="1" colspan="1">8</td><td rowspan="1" colspan="1">30.3 ± 5.8</td><td rowspan="1" colspan="1">11.4 ± 2.7</td><td rowspan="1" colspan="1">9.5 ± 1.5</td><td rowspan="1" colspan="1">4.2 ± 0.6</td><td rowspan="1" colspan="1">2 ± 0.2</td><td rowspan="1" colspan="1">2.6 ± 0.2</td><td rowspan="1" colspan="1">1.7 ± 0.3</td><td rowspan="1" colspan="1">3.4 ± 0.8</td><td rowspan="1" colspan="1">0.7 ± 0.2</td><td rowspan="1" colspan="1">1.7 ± 0.4</td></tr><tr><td rowspan="2" colspan="1">
                  <italic>
                    <tp:taxon-name><tp:taxon-name-part taxon-name-part-type="genus" reg="Leptopelis">L.</tp:taxon-name-part><tp:taxon-name-part taxon-name-part-type="species" reg="rugosus">rugosus</tp:taxon-name-part></tp:taxon-name>
                  </italic>
                </td><td rowspan="1" colspan="1">F</td><td rowspan="1" colspan="1">4</td><td rowspan="1" colspan="1">47.8 ± 5.3</td><td rowspan="1" colspan="1">16.4 ± 0.7</td><td rowspan="1" colspan="1">14.3 ± 0.7</td><td rowspan="1" colspan="1">6.7 ± 0.7</td><td rowspan="1" colspan="1">3.6 ± 0.4</td><td rowspan="1" colspan="1">4.4 ± 0.5</td><td rowspan="1" colspan="1">2.8 ± 0.4</td><td rowspan="1" colspan="1">4.3 ± 0.6</td><td rowspan="1" colspan="1">1.4 ± 0.6</td><td rowspan="1" colspan="1">2 ± 0.4</td></tr><tr><td rowspan="1" colspan="1">M</td><td rowspan="1" colspan="1">22</td><td rowspan="1" colspan="1">38.7 ± 2.7</td><td rowspan="1" colspan="1">14.3 ± 1.4</td><td rowspan="1" colspan="1">11.8 ± 1.1</td><td rowspan="1" colspan="1">5.2 ± 0.4</td><td rowspan="1" colspan="1">2.9 ± 0.2</td><td rowspan="1" colspan="1">3.4 ± 0.3</td><td rowspan="1" colspan="1">2.1 ± 0.3</td><td rowspan="1" colspan="1">4.2 ± 0.5</td><td rowspan="1" colspan="1">0.9 ± 0.3</td><td rowspan="1" colspan="1">2.3 ± 0.4</td></tr><tr><td rowspan="2" colspan="1"><italic><tp:taxon-name><tp:taxon-name-part taxon-name-part-type="genus" reg="Leptopelis">L.</tp:taxon-name-part><tp:taxon-name-part taxon-name-part-type="species" reg="shebellensis">shebellensis</tp:taxon-name-part></tp:taxon-name></italic> sp. nov.</td><td rowspan="1" colspan="1">F</td><td rowspan="1" colspan="1">8</td><td rowspan="1" colspan="1">53.4 ± 5.3</td><td rowspan="1" colspan="1">18.9 ± 2.3</td><td rowspan="1" colspan="1">15.8 ± 2.5</td><td rowspan="1" colspan="1">7 ± 1</td><td rowspan="1" colspan="1">3.8 ± 0.3</td><td rowspan="1" colspan="1">4.6 ± 0.5</td><td rowspan="1" colspan="1">3.3 ± 0.8</td><td rowspan="1" colspan="1">5.5 ± 0.8</td><td rowspan="1" colspan="1">1.2 ± 0.6</td><td rowspan="1" colspan="1">3.1 ± 0.5</td></tr><tr><td rowspan="1" colspan="1">M</td><td rowspan="1" colspan="1">24</td><td rowspan="1" colspan="1">36.2 ± 3.3</td><td rowspan="1" colspan="1">13.2 ± 1.5</td><td rowspan="1" colspan="1">11.8 ± 1.3</td><td rowspan="1" colspan="1">5 ± 0.5</td><td rowspan="1" colspan="1">2.7 ± 0.3</td><td rowspan="1" colspan="1">3.1 ± 0.4</td><td rowspan="1" colspan="1">2.3 ± 0.3</td><td rowspan="1" colspan="1">3.8 ± 0.5</td><td rowspan="1" colspan="1">0.8 ± 0.3</td><td rowspan="1" colspan="1">2.1 ± 0.2</td></tr><tr><td rowspan="2" colspan="1">
                  <italic>
                    <tp:taxon-name><tp:taxon-name-part taxon-name-part-type="genus" reg="Leptopelis">L.</tp:taxon-name-part><tp:taxon-name-part taxon-name-part-type="species" reg="susanae">susanae</tp:taxon-name-part></tp:taxon-name>
                  </italic>
                </td><td rowspan="1" colspan="1">F</td><td rowspan="1" colspan="1">3</td><td rowspan="1" colspan="1">49.6 ± 6.6</td><td rowspan="1" colspan="1">18.1 ± 2.4</td><td rowspan="1" colspan="1">16.4 ± 2.2</td><td rowspan="1" colspan="1">7.4 ± 0.7</td><td rowspan="1" colspan="1">4.2 ± 0.2</td><td rowspan="1" colspan="1">4.6 ± 0.2</td><td rowspan="1" colspan="1">3.7 ± 0.4</td><td rowspan="1" colspan="1">5.9 ± 0.3</td><td rowspan="1" colspan="1">1.3 ± 0.4</td><td rowspan="1" colspan="1">2.6 ± 0.8</td></tr><tr><td rowspan="1" colspan="1">M</td><td rowspan="1" colspan="1">12</td><td rowspan="1" colspan="1">33.2 ± 3.7</td><td rowspan="1" colspan="1">11.8 ± 1.3</td><td rowspan="1" colspan="1">11 ± 0.7</td><td rowspan="1" colspan="1">5 ± 0.4</td><td rowspan="1" colspan="1">2.6 ± 0.3</td><td rowspan="1" colspan="1">3.3 ± 0.3</td><td rowspan="1" colspan="1">2.4 ± 0.2</td><td rowspan="1" colspan="1">3.7 ± 0.3</td><td rowspan="1" colspan="1">0.9 ± 0.2</td><td rowspan="1" colspan="1">1.9 ± 0.3</td></tr><tr><td rowspan="2" colspan="1"><italic><tp:taxon-name><tp:taxon-name-part taxon-name-part-type="genus" reg="Leptopelis">L.</tp:taxon-name-part><tp:taxon-name-part taxon-name-part-type="species" reg="xeniae">xeniae</tp:taxon-name-part></tp:taxon-name></italic> sp. nov.</td><td rowspan="1" colspan="1">F</td><td rowspan="1" colspan="1">2</td><td rowspan="1" colspan="1">43.5 ± 5.7</td><td rowspan="1" colspan="1">15.9 ± 1.4</td><td rowspan="1" colspan="1">12.7 ± 0.4</td><td rowspan="1" colspan="1">5.1 ± 0.7</td><td rowspan="1" colspan="1">2.9 ± 0.4</td><td rowspan="1" colspan="1">3.2 ± 0</td><td rowspan="1" colspan="1">1.7 ± 0.3</td><td rowspan="1" colspan="1">3.3 ± 0.3</td><td rowspan="1" colspan="1">0.7 ± 0.1</td><td rowspan="1" colspan="1">2.1 ± 0.2</td></tr><tr><td rowspan="1" colspan="1">M</td><td rowspan="1" colspan="1">20</td><td rowspan="1" colspan="1">27.6 ± 2.0</td><td rowspan="1" colspan="1">10.2 ± 0.6</td><td rowspan="1" colspan="1">9.1 ± 0.5</td><td rowspan="1" colspan="1">3.9 ± 0.3</td><td rowspan="1" colspan="1">2.2 ± 0.3</td><td rowspan="1" colspan="1">2.5 ± 0.3</td><td rowspan="1" colspan="1">1.7 ± 0.4</td><td rowspan="1" colspan="1">2.9 ± 0.4</td><td rowspan="1" colspan="1">0.7 ± 0.2</td><td rowspan="1" colspan="1">1.9 ± 0.3</td></tr><tr><td rowspan="1" colspan="3"/><td rowspan="1" colspan="1">
                  <bold>
                    <abbrev xmlns:xlink="http://www.w3.org/1999/xlink" xlink:title="eye diameter" id="ABBRID0EULAG" xlink:type="simple">ED</abbrev>
                  </bold>
                </td><td rowspan="1" colspan="1">
                  <bold>
                    <abbrev xmlns:xlink="http://www.w3.org/1999/xlink" xlink:title="upper eyelid width" id="ABBRID0E4LAG" xlink:type="simple">UEW</abbrev>
                  </bold>
                </td><td rowspan="1" colspan="1">
                  <bold>
                    <abbrev xmlns:xlink="http://www.w3.org/1999/xlink" xlink:title="forearm length" id="ABBRID0EGMAG" xlink:type="simple">FLL</abbrev>
                  </bold>
                </td><td rowspan="1" colspan="1">
                  <bold>
                    <abbrev xmlns:xlink="http://www.w3.org/1999/xlink" xlink:title="hand length" id="ABBRID0EPMAG" xlink:type="simple">HAL</abbrev>
                  </bold>
                </td><td rowspan="1" colspan="1">
                  <bold>
                    <abbrev xmlns:xlink="http://www.w3.org/1999/xlink" xlink:title="longest finger disc width" id="ABBRID0EYMAG" xlink:type="simple">FinDW</abbrev>
                  </bold>
                </td><td rowspan="1" colspan="1">
                  <bold>
                    <abbrev xmlns:xlink="http://www.w3.org/1999/xlink" xlink:title="thigh length" id="ABBRID0EBNAG" xlink:type="simple">THL</abbrev>
                  </bold>
                </td><td rowspan="1" colspan="1">
                  <bold>
                    <abbrev xmlns:xlink="http://www.w3.org/1999/xlink" xlink:title="tibia length" id="ABBRID0EKNAG" xlink:type="simple">TL</abbrev>
                  </bold>
                </td><td rowspan="1" colspan="1">
                  <bold>
                    <abbrev xmlns:xlink="http://www.w3.org/1999/xlink" xlink:title="foot length" id="ABBRID0ETNAG" xlink:type="simple">FL</abbrev>
                  </bold>
                </td><td rowspan="1" colspan="1">
                  <bold>
                    <abbrev xmlns:xlink="http://www.w3.org/1999/xlink" xlink:title="fourth toe disc width" id="ABBRID0E3NAG" xlink:type="simple">Toe4DW</abbrev>
                  </bold>
                </td><td rowspan="1" colspan="1">
                  <bold>
                    <abbrev xmlns:xlink="http://www.w3.org/1999/xlink" xlink:title="metatarsal tubercle length" id="ABBRID0EFOAG" xlink:type="simple">MTL</abbrev>
                  </bold>
                </td></tr><tr><td rowspan="2" colspan="1">
                  <italic>
                    <tp:taxon-name><tp:taxon-name-part taxon-name-part-type="genus" reg="Leptopelis">L.</tp:taxon-name-part><tp:taxon-name-part taxon-name-part-type="species" reg="diffidens">diffidens</tp:taxon-name-part></tp:taxon-name>
                  </italic>
                </td><td rowspan="1" colspan="1">F</td><td rowspan="1" colspan="1">8</td><td rowspan="1" colspan="1">4.5 ± 0.4</td><td rowspan="1" colspan="1">3 ± 0.4</td><td rowspan="1" colspan="1">9.6 ± 1.3</td><td rowspan="1" colspan="1">12.6 ± 1.9</td><td rowspan="1" colspan="1">1.5 ± 0.2</td><td rowspan="1" colspan="1">15.9 ± 3</td><td rowspan="1" colspan="1">15.6 ± 1.5</td><td rowspan="1" colspan="1">20.5 ± 2.6</td><td rowspan="1" colspan="1">1.4 ± 0.3</td><td rowspan="1" colspan="1">2.8 ± 0.5</td></tr><tr><td rowspan="1" colspan="1">M</td><td rowspan="1" colspan="1">20</td><td rowspan="1" colspan="1">3.2 ± 0.4</td><td rowspan="1" colspan="1">2.5 ± 0.3</td><td rowspan="1" colspan="1">6.2 ± 0.9</td><td rowspan="1" colspan="1">8.1 ± 0.9</td><td rowspan="1" colspan="1">0.9 ± 0.1</td><td rowspan="1" colspan="1">10.9 ± 1.5</td><td rowspan="1" colspan="1">10.2 ± 0.9</td><td rowspan="1" colspan="1">12.5 ± 0.9</td><td rowspan="1" colspan="1">0.9 ± 0.1</td><td rowspan="1" colspan="1">1.8 ± 0.2</td></tr><tr><td rowspan="2" colspan="1">
                  <italic>
                    <tp:taxon-name><tp:taxon-name-part taxon-name-part-type="genus" reg="Leptopelis">L.</tp:taxon-name-part><tp:taxon-name-part taxon-name-part-type="species" reg="gramineus">gramineus</tp:taxon-name-part></tp:taxon-name>
                  </italic>
                </td><td rowspan="1" colspan="1">F</td><td rowspan="1" colspan="1">3</td><td rowspan="1" colspan="1">4.2 ± 0.4</td><td rowspan="1" colspan="1">2.6 ± 0.5</td><td rowspan="1" colspan="1">8.5 ± 1.5</td><td rowspan="1" colspan="1">NaN ± NA</td><td rowspan="1" colspan="1">NaN ± NA</td><td rowspan="1" colspan="1">11.2 ± 2.1</td><td rowspan="1" colspan="1">11 ± 2.6</td><td rowspan="1" colspan="1">NaN ± NA</td><td rowspan="1" colspan="1">1.1 ± 0.2</td><td rowspan="1" colspan="1">1.8 ± 0.7</td></tr><tr><td rowspan="1" colspan="1">M</td><td rowspan="1" colspan="1">8</td><td rowspan="1" colspan="1">3.6 ± 0.9</td><td rowspan="1" colspan="1">2.6 ± 0.5</td><td rowspan="1" colspan="1">6.3 ± 1.2</td><td rowspan="1" colspan="1">7.4 ± 0.5</td><td rowspan="1" colspan="1">0.8 ± 0.1</td><td rowspan="1" colspan="1">10.9 ± 1.2</td><td rowspan="1" colspan="1">10.3 ± 1.2</td><td rowspan="1" colspan="1">11.5 ± 1.2</td><td rowspan="1" colspan="1">0.9 ± 0.2</td><td rowspan="1" colspan="1">2 ± 0.7</td></tr><tr><td rowspan="2" colspan="1">
                  <italic>
                    <tp:taxon-name><tp:taxon-name-part taxon-name-part-type="genus" reg="Leptopelis">L.</tp:taxon-name-part><tp:taxon-name-part taxon-name-part-type="species" reg="rugosus">rugosus</tp:taxon-name-part></tp:taxon-name>
                  </italic>
                </td><td rowspan="1" colspan="1">F</td><td rowspan="1" colspan="1">4</td><td rowspan="1" colspan="1">4.4 ± 0.3</td><td rowspan="1" colspan="1">3.5 ± 0.3</td><td rowspan="1" colspan="1">10.4 ± 1.3</td><td rowspan="1" colspan="1">13.5 ± 1</td><td rowspan="1" colspan="1">1.3 ± 0.3</td><td rowspan="1" colspan="1">20.5 ± 1.2</td><td rowspan="1" colspan="1">17.8 ± 1.4</td><td rowspan="1" colspan="1">21.3 ± 0.7</td><td rowspan="1" colspan="1">1.2 ± 0.4</td><td rowspan="1" colspan="1">3.7 ± 0.4</td></tr><tr><td rowspan="1" colspan="1">M</td><td rowspan="1" colspan="1">22</td><td rowspan="1" colspan="1">4.1 ± 0.5</td><td rowspan="1" colspan="1">3.1 ± 0.2</td><td rowspan="1" colspan="1">7.8 ± 1.1</td><td rowspan="1" colspan="1">10.9 ± 0.8</td><td rowspan="1" colspan="1">1.2 ± 0.2</td><td rowspan="1" colspan="1">14 ± 1.5</td><td rowspan="1" colspan="1">13.2 ± 0.9</td><td rowspan="1" colspan="1">16.6 ± 1.3</td><td rowspan="1" colspan="1">1.1 ± 0.2</td><td rowspan="1" colspan="1">2.8 ± 0.4</td></tr><tr><td rowspan="2" colspan="1"><italic><tp:taxon-name><tp:taxon-name-part taxon-name-part-type="genus" reg="Leptopelis">L.</tp:taxon-name-part><tp:taxon-name-part taxon-name-part-type="species" reg="shebellensis">shebellensis</tp:taxon-name-part></tp:taxon-name></italic> sp. nov.</td><td rowspan="1" colspan="1">F</td><td rowspan="1" colspan="1">8</td><td rowspan="1" colspan="1">5.8 ± 1.6</td><td rowspan="1" colspan="1">4.1 ± 1.1</td><td rowspan="1" colspan="1">10.8 ± 1.8</td><td rowspan="1" colspan="1">14.8 ± 1.8</td><td rowspan="1" colspan="1">1.3 ± 0.4</td><td rowspan="1" colspan="1">16.7 ± 2</td><td rowspan="1" colspan="1">16.1 ± 1.5</td><td rowspan="1" colspan="1">22.8 ± 2.5</td><td rowspan="1" colspan="1">1 ± 0.2</td><td rowspan="1" colspan="1">3.7 ± 0.6</td></tr><tr><td rowspan="1" colspan="1">M</td><td rowspan="1" colspan="1">24</td><td rowspan="1" colspan="1">4.2 ± 0.7</td><td rowspan="1" colspan="1">2.8 ± 0.5</td><td rowspan="1" colspan="1">8 ± 1.2</td><td rowspan="1" colspan="1">10.2 ± 1</td><td rowspan="1" colspan="1">0.9 ± 0.2</td><td rowspan="1" colspan="1">12.7 ± 1.4</td><td rowspan="1" colspan="1">11.8 ± 1</td><td rowspan="1" colspan="1">14.8 ± 1.2</td><td rowspan="1" colspan="1">0.8 ± 0.2</td><td rowspan="1" colspan="1">2.4 ± 0.3</td></tr><tr><td rowspan="2" colspan="1">
                  <italic>
                    <tp:taxon-name><tp:taxon-name-part taxon-name-part-type="genus" reg="Leptopelis">L.</tp:taxon-name-part><tp:taxon-name-part taxon-name-part-type="species" reg="susanae">susanae</tp:taxon-name-part></tp:taxon-name>
                  </italic>
                </td><td rowspan="1" colspan="1">F</td><td rowspan="1" colspan="1">3</td><td rowspan="1" colspan="1">5.7 ± 1.3</td><td rowspan="1" colspan="1">3.9 ± 0.8</td><td rowspan="1" colspan="1">12.1 ± 1.3</td><td rowspan="1" colspan="1">16 ± 0.8</td><td rowspan="1" colspan="1">2.7 ± 0.2</td><td rowspan="1" colspan="1">22.5 ± 1</td><td rowspan="1" colspan="1">21.2 ± 2.1</td><td rowspan="1" colspan="1">24.6 ± 2.2</td><td rowspan="1" colspan="1">2.5 ± 0.3</td><td rowspan="1" colspan="1">2.9 ± 0.6</td></tr><tr><td rowspan="1" colspan="1">M</td><td rowspan="1" colspan="1">12</td><td rowspan="1" colspan="1">4.2 ± 0.5</td><td rowspan="1" colspan="1">3.1 ± 0.6</td><td rowspan="1" colspan="1">7.4 ± 1.1</td><td rowspan="1" colspan="1">10.6 ± 0.8</td><td rowspan="1" colspan="1">1.8 ± 0.2</td><td rowspan="1" colspan="1">14.9 ± 0.9</td><td rowspan="1" colspan="1">14.8 ± 1</td><td rowspan="1" colspan="1">16.5 ± 1.4</td><td rowspan="1" colspan="1">1.6 ± 0.2</td><td rowspan="1" colspan="1">1.7 ± 0.2</td></tr><tr><td rowspan="2" colspan="1"><italic><tp:taxon-name><tp:taxon-name-part taxon-name-part-type="genus" reg="Leptopelis">L.</tp:taxon-name-part><tp:taxon-name-part taxon-name-part-type="species" reg="xeniae">xeniae</tp:taxon-name-part></tp:taxon-name></italic> sp. nov.</td><td rowspan="1" colspan="1">F</td><td rowspan="1" colspan="1">2</td><td rowspan="1" colspan="1">4.8 ± 0.4</td><td rowspan="1" colspan="1">3.3 ± 1.1</td><td rowspan="1" colspan="1">9.9 ± 1.8</td><td rowspan="1" colspan="1">12.8 ± 1.1</td><td rowspan="1" colspan="1">1.4 ± 0.1</td><td rowspan="1" colspan="1">16.8 ± 2.8</td><td rowspan="1" colspan="1">16 ± 3.4</td><td rowspan="1" colspan="1">20.2 ± 3.4</td><td rowspan="1" colspan="1">1.4 ± 0.1</td><td rowspan="1" colspan="1">2.4 ± 0.3</td></tr><tr><td rowspan="1" colspan="1">M</td><td rowspan="1" colspan="1">20</td><td rowspan="1" colspan="1">3.3 ± 0.4</td><td rowspan="1" colspan="1">2.4 ± 0.3</td><td rowspan="1" colspan="1">6.1 ± 0.7</td><td rowspan="1" colspan="1">8.2 ± 0.7</td><td rowspan="1" colspan="1">0.8 ± 0.2</td><td rowspan="1" colspan="1">10.2 ± 1.4</td><td rowspan="1" colspan="1">9.9 ± 0.9</td><td rowspan="1" colspan="1">12 ± 1</td><td rowspan="1" colspan="1">0.8 ± 0.2</td><td rowspan="1" colspan="1">1.8 ± 0.3</td></tr></tbody></table></table-wrap><supplementary-material xmlns:xlink="http://www.w3.org/1999/xlink" id="S5" position="float" orientation="portrait" xlink:type="simple"><object-id content-type="doi" xlink:type="simple">10.3897/zookeys.1128.82176.suppl5</object-id><object-id content-type="arpha" xlink:type="simple">03035789-FC1C-5459-9729-FD47A5677368</object-id><label>Supplementary material 5</label><caption><p>Tables</p></caption><statement content-type="dataType"><label>Data type</label><p>localities, genetic, and morphometric data</p></statement><statement content-type="notes"><label>Explanation note</label><p><bold>Tables: S1.</bold> Localities of sampled specimens; <bold>S2.</bold> Number and average length of raw reads extracted from historical type specimens; <bold>S3.</bold> GenBank accession numbers; <bold>S4.</bold> PartitionFinder models; <bold>S5.</bold> Pairwise genetic distances (uncorrected P distances) of the whole mtDNA dataset; <bold>S6.</bold> airwise genetic distances (uncorrected P distances) of the <abbrev xlink:title="Cytochrome c oxidase I" id="ABBRID0E53BK" xlink:type="simple">COX1</abbrev> dataset; <bold>S7.</bold> Linear morphometric measurements; <bold>S8.</bold> PCA loadings and scores for males and females of the <italic><tp:taxon-name><tp:taxon-name-part taxon-name-part-type="genus" reg="Leptopelis">Leptopelis</tp:taxon-name-part><tp:taxon-name-part taxon-name-part-type="species" reg="gramineus">gramineus</tp:taxon-name-part></tp:taxon-name></italic> complex; <bold>S9.</bold> Tukey HSD pairwise tests for linear morphometric measurements of males and females of the <italic><tp:taxon-name><tp:taxon-name-part taxon-name-part-type="genus" reg="Leptopelis">Leptopelis</tp:taxon-name-part><tp:taxon-name-part taxon-name-part-type="species" reg="gramineus">gramineus</tp:taxon-name-part></tp:taxon-name></italic> complex; <bold>S10.</bold> Acoustic characteristics of advertisement calls, averaged per individual.</p></statement><media xlink:href="zookeys-1128-063_article-82176__-s005.xlsx" mimetype="application" mime-subtype="vnd.openxmlformats-officedocument.spreadsheetml.sheet" position="float" orientation="portrait" xlink:type="simple" id="oo_766806.xlsx"><uri content-type="original_file" xlink:type="simple">https://binary.pensoft.net/file/766806</uri></media><permissions><license xlink:type="simple"><license-p>This dataset is made available under the Open Database License (http://opendatacommons.org/licenses/odbl/1.0/). The Open Database License (ODbL) is a license agreement intended to allow users to freely share, modify, and use this Dataset while maintaining this same freedom for others, provided that the original source and author(s) are credited.</license-p></license></permissions><attrib specific-use="authors">Sandra Goutte, Jacobo Reyes-Velasco, Abeje Kassie, Stéphane Boissinot</attrib></supplementary-material><fig id="F1" position="float" orientation="portrait"><object-id xmlns:xlink="http://www.w3.org/1999/xlink" content-type="doi" xlink:type="simple">10.3897/zookeys.1128.82176.figure1</object-id><object-id xmlns:xlink="http://www.w3.org/1999/xlink" content-type="arpha" xlink:type="simple">CCE03673-8080-5034-886C-8FCE52B9E541</object-id><label>Figure 1.</label><caption><p>Distribution ranges of six species of the <italic><tp:taxon-name><tp:taxon-name-part taxon-name-part-type="genus" reg="Leptopelis">Leptopelis</tp:taxon-name-part><tp:taxon-name-part taxon-name-part-type="species" reg="gramineus">gramineus</tp:taxon-name-part></tp:taxon-name></italic> species complex. Small, more arboreal forms are represented by green (<italic><tp:taxon-name><tp:taxon-name-part taxon-name-part-type="genus" reg="Leptopelis">L.</tp:taxon-name-part><tp:taxon-name-part taxon-name-part-type="species" reg="diffidens">diffidens</tp:taxon-name-part></tp:taxon-name></italic>), yellow (<italic><tp:taxon-name><tp:taxon-name-part taxon-name-part-type="genus" reg="Leptopelis">L.</tp:taxon-name-part><tp:taxon-name-part taxon-name-part-type="species" reg="gramineus">gramineus</tp:taxon-name-part></tp:taxon-name></italic>) and purple (<italic><tp:taxon-name><tp:taxon-name-part taxon-name-part-type="genus" reg="Leptopelis">L.</tp:taxon-name-part><tp:taxon-name-part taxon-name-part-type="species" reg="xeniae">xeniae</tp:taxon-name-part></tp:taxon-name></italic> sp. nov.) triangles. Larger, semi-fossorial forms are represented by red (<italic><tp:taxon-name><tp:taxon-name-part taxon-name-part-type="genus" reg="Leptopelis">L.</tp:taxon-name-part><tp:taxon-name-part taxon-name-part-type="species" reg="rugosus">rugosus</tp:taxon-name-part></tp:taxon-name>)</italic> and white (<italic><tp:taxon-name><tp:taxon-name-part taxon-name-part-type="genus" reg="Leptopelis">L.</tp:taxon-name-part><tp:taxon-name-part taxon-name-part-type="species" reg="shebellensis">shebellensis</tp:taxon-name-part></tp:taxon-name></italic> sp. nov.) circles. The large arboreal <italic><tp:taxon-name><tp:taxon-name-part taxon-name-part-type="genus" reg="Leptopelis">Leptopelis</tp:taxon-name-part><tp:taxon-name-part taxon-name-part-type="species" reg="susanae">susanae</tp:taxon-name-part></tp:taxon-name></italic> is represented by a light blue triangle. Stars indicate type localities given in the original descriptions of <italic><tp:taxon-name><tp:taxon-name-part taxon-name-part-type="genus" reg="Leptopelis">L.</tp:taxon-name-part><tp:taxon-name-part taxon-name-part-type="species" reg="gramineus">gramineus</tp:taxon-name-part></tp:taxon-name></italic> (yellow; dashed line between Badditù and Dimé), <italic><tp:taxon-name><tp:taxon-name-part taxon-name-part-type="genus" reg="Pseudocassina">Pseudocassina</tp:taxon-name-part><tp:taxon-name-part taxon-name-part-type="species" reg="rugosa">rugosa</tp:taxon-name-part></tp:taxon-name></italic> (red) and <italic><tp:taxon-name><tp:taxon-name-part taxon-name-part-type="genus" reg="Pseudocassina">Pseudocassina</tp:taxon-name-part><tp:taxon-name-part taxon-name-part-type="species" reg="ocellata">ocellata</tp:taxon-name-part></tp:taxon-name></italic> (grey), both synonymised here with <italic><tp:taxon-name><tp:taxon-name-part taxon-name-part-type="genus" reg="Leptopelis">L.</tp:taxon-name-part><tp:taxon-name-part taxon-name-part-type="species" reg="rugosus">rugosus</tp:taxon-name-part></tp:taxon-name></italic> (see the discussion in the main text).</p></caption><graphic xmlns:xlink="http://www.w3.org/1999/xlink" xlink:href="zookeys-1128-063_article-82176__-g001.jpg" position="float" orientation="portrait" xlink:type="simple" id="oo_766794.jpg"><uri content-type="original_file" xlink:type="simple">https://binary.pensoft.net/fig/766794</uri></graphic></fig><fig id="F4" position="float" orientation="portrait"><object-id xmlns:xlink="http://www.w3.org/1999/xlink" content-type="doi" xlink:type="simple">10.3897/zookeys.1128.82176.figure4</object-id><object-id xmlns:xlink="http://www.w3.org/1999/xlink" content-type="arpha" xlink:type="simple">AEEE9070-45D3-58B7-86C5-6428EA9A45FB</object-id><label>Figure 4.</label><caption><p>Advertisement calls of six <italic><tp:taxon-name><tp:taxon-name-part taxon-name-part-type="genus" reg="Leptopelis">Leptopelis</tp:taxon-name-part></tp:taxon-name></italic> species inhabiting the Ethiopian Highlands <bold>A</bold><italic><tp:taxon-name><tp:taxon-name-part taxon-name-part-type="genus" reg="Leptopelis">L.</tp:taxon-name-part><tp:taxon-name-part taxon-name-part-type="species" reg="shebellensis">shebellensis</tp:taxon-name-part></tp:taxon-name></italic> sp. nov. (SB61) <bold>B</bold><italic><tp:taxon-name><tp:taxon-name-part taxon-name-part-type="genus" reg="Leptopelis">L.</tp:taxon-name-part><tp:taxon-name-part taxon-name-part-type="species" reg="rugosus">rugosus</tp:taxon-name-part></tp:taxon-name></italic> (SB609) <bold>C</bold><italic><tp:taxon-name><tp:taxon-name-part taxon-name-part-type="genus" reg="Leptopelis">L.</tp:taxon-name-part><tp:taxon-name-part taxon-name-part-type="species" reg="gramineus">gramineus</tp:taxon-name-part></tp:taxon-name></italic> (SB212) <bold>D</bold><italic><tp:taxon-name><tp:taxon-name-part taxon-name-part-type="genus" reg="Leptopelis">L.</tp:taxon-name-part><tp:taxon-name-part taxon-name-part-type="species" reg="xeniae">xeniae</tp:taxon-name-part></tp:taxon-name></italic> sp. nov. (SB169) <bold>E</bold><italic><tp:taxon-name><tp:taxon-name-part taxon-name-part-type="genus" reg="Leptopelis">L.</tp:taxon-name-part><tp:taxon-name-part taxon-name-part-type="species" reg="diffidens">diffidens</tp:taxon-name-part></tp:taxon-name></italic> (SB134) <bold>F</bold><italic><tp:taxon-name><tp:taxon-name-part taxon-name-part-type="genus" reg="Leptopelis">L.</tp:taxon-name-part><tp:taxon-name-part taxon-name-part-type="species" reg="susanae">susanae</tp:taxon-name-part></tp:taxon-name></italic> (SB223).</p></caption><graphic xmlns:xlink="http://www.w3.org/1999/xlink" xlink:href="zookeys-1128-063_article-82176__-g004.jpg" position="float" orientation="portrait" xlink:type="simple" id="oo_766797.jpg"><uri content-type="original_file" xlink:type="simple">https://binary.pensoft.net/fig/766797</uri></graphic></fig><table-wrap id="T2" position="float" orientation="portrait"><label>Table 2.</label><caption><p>Summary of call acoustic characters for the <italic><tp:taxon-name><tp:taxon-name-part taxon-name-part-type="genus" reg="Leptopelis">Leptopelis</tp:taxon-name-part><tp:taxon-name-part taxon-name-part-type="species" reg="gramineus">gramineus</tp:taxon-name-part></tp:taxon-name></italic> species complex.</p></caption><table id="TID0ENLBI" rules="all"><tbody><tr><th rowspan="1" colspan="1">Species</th><th rowspan="1" colspan="1">N individuals</th><th rowspan="1" colspan="1">N notes</th><th rowspan="1" colspan="1">Note duration (ms)</th><th rowspan="1" colspan="1">Inter-note interval (s)</th><th rowspan="1" colspan="1">Call rate</th><th rowspan="1" colspan="1">Pulses per note</th><th rowspan="1" colspan="1">Inter-pulse duration (ms)</th></tr><tr><td rowspan="1" colspan="1">
                  <italic>
                    <tp:taxon-name><tp:taxon-name-part taxon-name-part-type="genus" reg="Leptopelis">L.</tp:taxon-name-part><tp:taxon-name-part taxon-name-part-type="species" reg="diffidens">diffidens</tp:taxon-name-part></tp:taxon-name>
                  </italic>
                </td><td rowspan="1" colspan="1">8</td><td rowspan="1" colspan="1">188</td><td rowspan="1" colspan="1">130 ± 21</td><td rowspan="1" colspan="1">12.08 ± 6.18</td><td rowspan="1" colspan="1">0.10 ± 0.04</td><td rowspan="1" colspan="1">7 ± 2</td><td rowspan="1" colspan="1">22 ± 4</td></tr><tr><td rowspan="1" colspan="1">
                  <italic>
                    <tp:taxon-name><tp:taxon-name-part taxon-name-part-type="genus" reg="Leptopelis">L.</tp:taxon-name-part><tp:taxon-name-part taxon-name-part-type="species" reg="gramineus">gramineus</tp:taxon-name-part></tp:taxon-name>
                  </italic>
                </td><td rowspan="1" colspan="1">2</td><td rowspan="1" colspan="1">19</td><td rowspan="1" colspan="1">93 ± 6</td><td rowspan="1" colspan="1">16.46 ± 3.17</td><td rowspan="1" colspan="1">0.07 ± 0.01</td><td rowspan="1" colspan="1">6 ± 1</td><td rowspan="1" colspan="1">19 ± 2</td></tr><tr><td rowspan="1" colspan="1">
                  <italic>
                    <tp:taxon-name><tp:taxon-name-part taxon-name-part-type="genus" reg="Leptopelis">L.</tp:taxon-name-part><tp:taxon-name-part taxon-name-part-type="species" reg="rugosus">rugosus</tp:taxon-name-part></tp:taxon-name>
                  </italic>
                </td><td rowspan="1" colspan="1">6</td><td rowspan="1" colspan="1">108</td><td rowspan="1" colspan="1">65 ± 21</td><td rowspan="1" colspan="1">13.12 ± 7.47</td><td rowspan="1" colspan="1">0.10 ± 0.04</td><td rowspan="1" colspan="1">4 ± 1</td><td rowspan="1" colspan="1">20 ± 5</td></tr><tr><td rowspan="1" colspan="1"><italic><tp:taxon-name><tp:taxon-name-part taxon-name-part-type="genus" reg="Leptopelis">L.</tp:taxon-name-part><tp:taxon-name-part taxon-name-part-type="species" reg="shebellensis">shebellensis</tp:taxon-name-part></tp:taxon-name></italic> sp. nov.</td><td rowspan="1" colspan="1">4</td><td rowspan="1" colspan="1">89</td><td rowspan="1" colspan="1">57 ± 5</td><td rowspan="1" colspan="1">8.28 ± 1.34</td><td rowspan="1" colspan="1">0.13 ± 0.02</td><td rowspan="1" colspan="1">5 ± 0</td><td rowspan="1" colspan="1">11 ± 2</td></tr><tr><td rowspan="1" colspan="1">
                  <italic>
                    <tp:taxon-name><tp:taxon-name-part taxon-name-part-type="genus" reg="Leptopelis">L.</tp:taxon-name-part><tp:taxon-name-part taxon-name-part-type="species" reg="susanae">susanae</tp:taxon-name-part></tp:taxon-name>
                  </italic>
                </td><td rowspan="1" colspan="1">2</td><td rowspan="1" colspan="1">50</td><td rowspan="1" colspan="1">25.6 ± 2.1</td><td rowspan="1" colspan="1">11.21 ± 3.27</td><td rowspan="1" colspan="1">0.10 ± 0.02</td><td rowspan="1" colspan="1">5.2 ± 0</td><td rowspan="1" colspan="1">11 ± 2</td></tr><tr><td rowspan="1" colspan="1"><italic><tp:taxon-name><tp:taxon-name-part taxon-name-part-type="genus" reg="Leptopelis">L.</tp:taxon-name-part><tp:taxon-name-part taxon-name-part-type="species" reg="xeniae">xeniae</tp:taxon-name-part></tp:taxon-name></italic> sp. nov.</td><td rowspan="1" colspan="1">4</td><td rowspan="1" colspan="1">51</td><td rowspan="1" colspan="1">175 ± 25</td><td rowspan="1" colspan="1">14.16 ± 6.50</td><td rowspan="1" colspan="1">0.09 ± 0.03</td><td rowspan="1" colspan="1">7 ± 1</td><td rowspan="1" colspan="1">30 ± 5</td></tr><tr><td rowspan="1" colspan="1"/><td rowspan="1" colspan="1">
                  <bold>Pulse rate (s-1)</bold>
                </td><td rowspan="1" colspan="1">
                  <bold>Peak frequency (Hz)</bold>
                </td><td rowspan="1" colspan="1">
                  <bold>Min frequency (Hz)</bold>
                </td><td rowspan="1" colspan="1">
                  <bold>Max frequency (Hz)</bold>
                </td><td rowspan="1" colspan="1">
                  <bold>Frequency bandwidth (Hz)</bold>
                </td><td rowspan="1" colspan="2">
                  <bold>Relative time of peak amplitude (ms)</bold>
                </td></tr><tr><td rowspan="1" colspan="1">
                  <italic>
                    <tp:taxon-name><tp:taxon-name-part taxon-name-part-type="genus" reg="Leptopelis">L.</tp:taxon-name-part><tp:taxon-name-part taxon-name-part-type="species" reg="diffidens">diffidens</tp:taxon-name-part></tp:taxon-name>
                  </italic>
                </td><td rowspan="1" colspan="1">53 ± 8</td><td rowspan="1" colspan="1">1928 ± 235</td><td rowspan="1" colspan="1">1489 ± 218</td><td rowspan="1" colspan="1">2880 ± 286</td><td rowspan="1" colspan="1">1386 ± 203</td><td rowspan="1" colspan="2">39 ± 10</td></tr><tr><td rowspan="1" colspan="1">
                  <italic>
                    <tp:taxon-name><tp:taxon-name-part taxon-name-part-type="genus" reg="Leptopelis">L.</tp:taxon-name-part><tp:taxon-name-part taxon-name-part-type="species" reg="gramineus">gramineus</tp:taxon-name-part></tp:taxon-name>
                  </italic>
                </td><td rowspan="1" colspan="1">62 ± 9</td><td rowspan="1" colspan="1">1863 ± 154</td><td rowspan="1" colspan="1">1445 ± 173</td><td rowspan="1" colspan="1">2832 ± 201</td><td rowspan="1" colspan="1">1385 ± 375</td><td rowspan="1" colspan="2">21 ± 9</td></tr><tr><td rowspan="1" colspan="1">
                  <italic>
                    <tp:taxon-name><tp:taxon-name-part taxon-name-part-type="genus" reg="Leptopelis">L.</tp:taxon-name-part><tp:taxon-name-part taxon-name-part-type="species" reg="rugosus">rugosus</tp:taxon-name-part></tp:taxon-name>
                  </italic>
                </td><td rowspan="1" colspan="1">61 ± 14</td><td rowspan="1" colspan="1">1769 ± 60</td><td rowspan="1" colspan="1">1448 ± 140</td><td rowspan="1" colspan="1">2192 ± 64</td><td rowspan="1" colspan="1">742 ± 82</td><td rowspan="1" colspan="2">9 ± 5</td></tr><tr><td rowspan="1" colspan="1"><italic><tp:taxon-name><tp:taxon-name-part taxon-name-part-type="genus" reg="Leptopelis">L.</tp:taxon-name-part><tp:taxon-name-part taxon-name-part-type="species" reg="shebellensis">shebellensis</tp:taxon-name-part></tp:taxon-name></italic> sp. nov.</td><td rowspan="1" colspan="1">88 ± 3</td><td rowspan="1" colspan="1">1616 ± 265</td><td rowspan="1" colspan="1">1211 ± 253</td><td rowspan="1" colspan="1">2192 ± 132</td><td rowspan="1" colspan="1">974 ± 163</td><td rowspan="1" colspan="2">21 ± 15</td></tr><tr><td rowspan="1" colspan="1">
                  <italic>
                    <tp:taxon-name><tp:taxon-name-part taxon-name-part-type="genus" reg="Leptopelis">L.</tp:taxon-name-part><tp:taxon-name-part taxon-name-part-type="species" reg="susanae">susanae</tp:taxon-name-part></tp:taxon-name>
                  </italic>
                </td><td rowspan="1" colspan="1">209 ± 20</td><td rowspan="1" colspan="1">1986 ± 130</td><td rowspan="1" colspan="1">1611 ± 66</td><td rowspan="1" colspan="1">2445 ± 201</td><td rowspan="1" colspan="1">832 ± 133</td><td rowspan="1" colspan="2">7 ± 6</td></tr><tr><td rowspan="1" colspan="1"><italic><tp:taxon-name><tp:taxon-name-part taxon-name-part-type="genus" reg="Leptopelis">L.</tp:taxon-name-part><tp:taxon-name-part taxon-name-part-type="species" reg="xeniae">xeniae</tp:taxon-name-part></tp:taxon-name></italic> sp. nov.</td><td rowspan="1" colspan="1">39 ± 7</td><td rowspan="1" colspan="1">2231 ± 585</td><td rowspan="1" colspan="1">1546 ± 73</td><td rowspan="1" colspan="1">3562 ± 505</td><td rowspan="1" colspan="1">2013 ± 573</td><td rowspan="1" colspan="2">44 ± 24</td></tr></tbody></table></table-wrap></tp:treatment-sec></tp:taxon-treatment>
