# Supplementary material for: ﻿Genetic and morphometric analyses of historical type specimens clarify the taxonomy of the Ethiopian Leptopelisgramineus species complex (Anura, Arthroleptidae)
Source: Zookeys. 2022 Nov 8;1128:63–97. doi: 10.3897/zookeys.1128.82176 (PMC9836736; doi:10.3897/zookeys.1128.82176)
Supplement: Supplementary material 5 — Tables [file zookeys-1128-063_article-82176__-s005.xlsx]

## Sheet: Table S1
Species	Sample	Year	Latitude	Longitude	Elevation	Locality
Leptopelis diffidens	13-79	2013	6.72417	39.7225	2410	Harenna
Leptopelis diffidens	15-107	2015	6.58655	39.7417	1778	Harenna
Leptopelis diffidens	15-108	2015	6.58655	39.7417	1778	Harenna
Leptopelis diffidens	15-109	2015	6.58655	39.7417	1778	Harenna
Leptopelis diffidens	15-110	2015	6.58655	39.7417	1778	Harenna
Leptopelis diffidens	15-111	2015	6.58655	39.7417	1778	Harenna
Leptopelis diffidens	15-112	2015	6.58655	39.7417	1778	Harenna
Leptopelis diffidens	15-125	2015	6.68232	39.7307	2077	Harenna
Leptopelis diffidens	SB103	2018	6.6634	39.7302	2439	Harenna
Leptopelis diffidens	SB109	2018	6.71765	39.7254	2329	Harenna
Leptopelis diffidens	SB110	2018	6.71765	39.7254	2329	Harenna
Leptopelis diffidens	SB111	2018	6.71765	39.7254	2329	Harenna
Leptopelis diffidens	SB112	2018	6.71765	39.7254	2329	Harenna
Leptopelis diffidens	SB113	2018	6.71765	39.7254	2329	Harenna
Leptopelis diffidens	SB121	2018	6.71825	39.7262	2392	Harenna
Leptopelis diffidens	SB128	2018	6.5873	39.7446	1762	Harenna
Leptopelis diffidens	SB129	2018	6.5873	39.7446	1762	Harenna
Leptopelis diffidens	SB130	2018	6.58637	39.7414	1740	Harenna
Leptopelis diffidens	SB134	2018	6.6634	39.7302	2439	Harenna
Leptopelis diffidens	SB135	2018	6.7709	39.7245	2915	Rira
Leptopelis diffidens	SB136	2018	6.7709	39.7245	2915	Rira
Leptopelis diffidens	SB137	2018	6.7709	39.7245	2915	Rira
Leptopelis diffidens	SB138	2018	6.7709	39.7245	2915	Rira
Leptopelis diffidens	SB96	2018	6.6634	39.7302	2439	Harenna
Leptopelis diffidens	SB97	2018	6.6634	39.7302	2439	Harenna
Leptopelis diffidens	SB98	2018	6.6393	39.7347	2440	Harenna
Leptopelis diffidens	SB770	2019	6.77579	39.7464	3231	Rira
Leptopelis diffidens	SB771	2019	6.77579	39.7464	3231	Rira
Leptopelis diffidens	SB772	2019	6.77579	39.7464	3231	Rira
Leptopelis diffidens	SB773	2019	6.77072	39.7245	2926	Rira
Leptopelis diffidens	SB774	2019	6.77072	39.7245	2926	Rira
Leptopelis diffidens	SB775	2019	6.77072	39.7245	2926	Rira
Leptopelis diffidens	SB776	2019	6.77072	39.7245	2926	Rira
Leptopelis diffidens	SB777	2019	6.77072	39.7245	2926	Rira
Leptopelis diffidens	SB778	2019	6.77072	39.7245	2926	Rira
Leptopelis diffidens	SB779	2019	6.77072	39.7245	2926	Rira
Leptopelis diffidens	SB780	2019	6.66402	39.7301	1992	Harenna
Leptopelis diffidens	SB781	2019	6.58866	39.7449	1780	Harenna
Leptopelis diffidens	SB782	2019	6.58866	39.7449	1780	Harenna
Leptopelis diffidens	SB783	2019	6.58866	39.7449	1780	Harenna
Leptopelis diffidens	SB784	2019	6.58866	39.7449	1780	Harenna
Leptopelis diffidens	SB785	2019	6.58866	39.7449	1780	Harenna
Leptopelis diffidens	SB786	2019	6.58866	39.7449	1780	Harenna
Leptopelis diffidens	SB787	2019	6.71639	39.7257	2375	Harenna
Leptopelis diffidens	SB788	2019	6.71639	39.7257	2375	Harenna
Leptopelis diffidens	SB789	2019	6.71639	39.7257	2375	Harenna
Leptopelis diffidens	SB790	2019	6.71639	39.7257	2375	Harenna
Leptopelis diffidens	SB791	2019	6.71639	39.7257	2375	Harenna
Leptopelis diffidens	SB793	2019	6.77072	39.7245	2926	Rira
Leptopelis diffidens	SB794	2019	6.71639	39.7257	2375	Harenna
Leptopelis diffidens	SB796	2019	6.71639	39.7257	2375	Harenna
Leptopelis diffidens	SB803	2019	6.77072	39.7245	2926	Rira
Leptopelis diffidens	SB804	2019	6.77072	39.7245	2926	Rira
Leptopelis diffidens	SB805	2019	6.77072	39.7245	2926	Rira
Leptopelis diffidens	SB806	2019	6.77072	39.7245	2926	Rira
Leptopelis diffidens	SB812	2019	6.71639	39.7257	2375	Harenna
Leptopelis diffidens	SB814	2019	6.66402	39.7301	1992	Harenna
Leptopelis diffidens	SB815	2019	6.66402	39.7301	1992	Harenna
Leptopelis diffidens	SB816	2019	6.58866	39.7449	1780	Harenna
Leptopelis diffidens	SB817	2019	6.58866	39.7449	1780	Harenna
Leptopelis diffidens	SB818	2019	6.66402	39.7301	1992	Harenna
Leptopelis diffidens	SB819	2019	6.66402	39.7301	1992	Harenna
Leptopelis gramineus	SB211	2018	6.32345	37.5746	2786	Chencha
Leptopelis gramineus	SB212	2018	6.32345	37.5746	2786	Chencha
Leptopelis gramineus	SB213	2018	6.32345	37.5746	2786	Chencha
Leptopelis gramineus	SB214	2018	6.32345	37.5746	2786	Chencha
Leptopelis gramineus	SB215	2018	6.32345	37.5746	2786	Chencha
Leptopelis gramineus	SB216	2018	6.32345	37.5746	2786	Chencha
Leptopelis gramineus	SB227	2018	6.32345	37.5746	2786	Chencha
Leptopelis rugosus	11-129	2011	9.2496	38.7612	2575	Fitche
Leptopelis rugosus	11-130	2011	9.5636	38.8676	2639	Muke Turi
Leptopelis rugosus	11-131	2011	9.5636	38.8676	2639	Muke Turi
Leptopelis rugosus	11-132	2011	9.5636	38.8676	2639	Muke Turi
Leptopelis rugosus	11-133	2011	9.5636	38.8676	2639	Muke Turi
Leptopelis rugosus	11-134	2011	9.5636	38.8676	2639	Muke Turi
Leptopelis rugosus	11-135	2011	9.5636	38.8676	2639	Muke Turi
Leptopelis rugosus	11-236	2011	9.4754	39.4045	2808	Ch'ach'a
Leptopelis rugosus	11-267	2011	9.5834	39.739	2697	Ankober
Leptopelis rugosus	11-268	2011	9.5834	39.739	2697	Ankober
Leptopelis rugosus	11-283	2011	9.5834	39.739	2697	Ankober
Leptopelis rugosus	11-323	2011	9.6504	39.6237	3045	Debre Birhan
Leptopelis rugosus	11-324	2011	9.6504	39.6237	3045	Debre Birhan
Leptopelis rugosus	11-325	2011	9.6504	39.6237	3045	Debre Birhan
Leptopelis rugosus	11-326	2011	9.6504	39.6237	3045	Debre Birhan
Leptopelis rugosus	11-328	2011	9.849	39.757	2767	Debre Sina
Leptopelis rugosus	11-329	2011	9.849	39.757	2767	Debre Sina
Leptopelis rugosus	11-330	2011	9.849	39.757	2767	Debre Sina
Leptopelis rugosus	11-331	2011	9.849	39.757	2767	Debre Sina
Leptopelis rugosus	11-332	2011	9.849	39.757	2767	Debre Sina
Leptopelis rugosus	11-376	2011	9.9665	39.7267	2985	Mehal Meda
Leptopelis rugosus	16-103	2016	9.98941	39.7452	3017	Mehal Meda
Leptopelis rugosus	16-109	2016	10.1649	39.7648	3167	Kewet
Leptopelis rugosus	16-116	2016	10.3316	39.7812	3265	Mehal Meda
Leptopelis rugosus	16-129	2016	10.3316	39.7812	3265	Mehal Meda
Leptopelis rugosus	16-130	2016	10.3316	39.7812	3265	Mehal Meda
Leptopelis rugosus	16-150	2016	9.69788	39.5628	2833	Debre Birhan
Leptopelis rugosus	16-151	2016	9.69788	39.5628	2833	Debre Birhan
Leptopelis rugosus	16-152	2016	9.69788	39.5628	2833	Debre Birhan
Leptopelis rugosus	16-153	2016	9.69788	39.5628	2833	Debre Birhan
Leptopelis rugosus	16-154	2016	9.69788	39.5628	2833	Debre Birhan
Leptopelis rugosus	16-164	2016	9.73071	38.7439	2657	Fitche
Leptopelis rugosus	16-168	2016	9.75018	38.7445	2726	Fitche
Leptopelis rugosus	16-172	2016	9.75018	38.7445	2726	Fitche
Leptopelis rugosus	SB530	2018	9.69788	39.5628	2339	Debre Birhan
Leptopelis rugosus	SB531	2018	9.69788	39.5628	2339	Debre Birhan
Leptopelis rugosus	SB532	2018	9.69788	39.5628	2339	Debre Birhan
Leptopelis rugosus	SB533	2018	9.69788	39.5628	2339	Debre Birhan
Leptopelis rugosus	SB540	2018	9.69788	39.5628	2339	Debre Birhan
Leptopelis rugosus	SB541	2018	9.68203	39.739	3408	Ankober
Leptopelis rugosus	SB542	2018	9.68203	39.739	3408	Ankober
Leptopelis rugosus	SB543	2018	9.68203	39.739	3408	Ankober
Leptopelis rugosus	SB544	2018	9.68203	39.739	3408	Ankober
Leptopelis rugosus	SB545	2018	9.68203	39.739	3408	Ankober
Leptopelis rugosus	SB549	2018	10.3317	39.7862	3337	Mehal Meda
Leptopelis rugosus	SB550	2018	10.3317	39.7862	3337	Mehal Meda
Leptopelis rugosus	SB555	2018	10.3103	39.8019	2784	Mehal Meda
Leptopelis rugosus	SB556	2018	10.3171	39.8024	3372	Mehal Meda
Leptopelis rugosus	SB557	2018	10.3171	39.8024	3372	Mehal Meda
Leptopelis rugosus	SB558	2018	10.3317	39.7862	3337	Mehal Meda
Leptopelis rugosus	SB608	2018	9.73071	38.7439	2365	Fitche
Leptopelis rugosus	SB609	2018	9.73071	38.7439	2365	Fitche
Leptopelis rugosus	SB610	2018	9.73071	38.7439	2365	Fitche
Leptopelis rugosus	SB844	2019	9.07929	38.5023	2392	Holeta
Leptopelis rugosus	SB893	2019	9.07929	38.5023	2392	Holeta
Leptopelis rugosus	SB894	2019	8.90068	37.8927	2570	Ambo-Wonchi
Leptopelis rugosus	SB895	2019	8.90068	37.8927	2570	Ambo-Wonchi
Leptopelis rugosus	SB896	2019	8.90068	37.8927	2570	Ambo-Wonchi
Leptopelis rugosus	SB897	2019	8.90068	37.8927	2570	Ambo-Wonchi
Leptopelis rugosus	SB937	2019	8.90068	37.8927	2570	Ambo-Wonchi
Leptopelis rugosus	SB940	2019	8.89979	37.9106	2549	Ambo-Wonchi
Leptopelis shebellensis	11-862	2011	7.8567	38.8894	2573	Assela
Leptopelis shebellensis	11-874	2011	7.8625	38.9507	2563	Assela
Leptopelis shebellensis	11-876	2011	7.8625	38.9507	2563	Assela
Leptopelis shebellensis	11-903	2011	7.0126	39.4104	2410	Adaba
Leptopelis shebellensis	13-3	2013	7.85278	39.1189	2562	Assela
Leptopelis shebellensis	13-4	2013	7.85278	39.1189	2562	Assela
Leptopelis shebellensis	13-5	2013	7.88583	39.1256	2508	Assela
Leptopelis shebellensis	15-143	2015	7.172	39.9722	2431	Robe
Leptopelis shebellensis	15-152	2015	7.01096	39.9677	2699	Goba
Leptopelis shebellensis	15-156	2015	7.10606	39.8182	3058	Dinsho
Leptopelis shebellensis	15-165	2015	7.10606	39.8182	3058	Dinsho
Leptopelis shebellensis	15-167	2015	7.10606	39.8182	3058	Dinsho
Leptopelis shebellensis	15-450	2015	7.09097	39.7841	3114	Dinsho
Leptopelis shebellensis	15-451	2015	7.09097	39.7841	3114	Dinsho
Leptopelis shebellensis	15-46	2015	7.90683	39.1238	2520	Assela
Leptopelis shebellensis	15-497	2015	6.91269	39.485	3259	Adaba
Leptopelis shebellensis	15-510	2015	8.19349	39.9376	3286	Chole
Leptopelis shebellensis	15-512	2015	8.19349	39.9376	3286	Chole
Leptopelis shebellensis	15-513	2015	8.18027	39.9163	2826	Chole
Leptopelis shebellensis	15-522	2015	8.17878	39.9069	2795	Chole
Leptopelis shebellensis	15-524	2015	8.24724	39.9114	2885	Chole
Leptopelis shebellensis	15-525	2015	8.25286	39.8826	2776	Chole
Leptopelis shebellensis	15-534	2015	8.27848	39.7478	2668	Chole
Leptopelis shebellensis	15-71	2015	7.12054	39.7199	3030	Dinsho
Leptopelis shebellensis	15-79	2015	7.11562	39.739	3029	Dinsho
Leptopelis shebellensis	15-83	2015	7.11562	39.739	3029	Dinsho
Leptopelis shebellensis	15-84	2015	7.11048	39.7461	3042	Dinsho
Leptopelis shebellensis	16-25	2016	7.88356	39.1245	2531	Assela
Leptopelis shebellensis	16-26	2016	7.55853	39.252	2721	Bekoji
Leptopelis shebellensis	16-27	2016	7.55853	39.252	2721	Bekoji
Leptopelis shebellensis	16-28	2016	7.55853	39.252	2721	Bekoji
Leptopelis shebellensis	16-29	2016	6.91432	39.4837	3296	Adaba
Leptopelis shebellensis	16-30	2016	6.91432	39.4837	3296	Adaba
Leptopelis shebellensis	16-32	2016	6.91505	39.4756	3232	Adaba
Leptopelis shebellensis	16-8	2016	7.86556	39.1305	2605	Assela
Leptopelis shebellensis	16-88	2016	7.10648	39.8184	3065	Dinsho
Leptopelis shebellensis	16-9	2016	7.85185	39.1353	2629	Assela
Leptopelis shebellensis	16-93	2016	7.12036	39.7358	3048	Dinsho
Leptopelis shebellensis	16-96	2016	7.10648	39.8184	3065	Dinsho
Leptopelis shebellensis	SB35	2018	6.9272	39.1773	2644	Dodola
Leptopelis shebellensis	SB36	2018	6.9272	39.1773	2644	Dodola
Leptopelis shebellensis	SB37	2018	6.89248	39.18	2852	Dodola
Leptopelis shebellensis	SB38	2018	6.86323	39.1948	3260	Dodola
Leptopelis shebellensis	SB39	2018	6.86323	39.1948	3260	Dodola
Leptopelis shebellensis	SB40	2018	6.86323	39.1948	3260	Dodola
Leptopelis shebellensis	SB41	2018	6.86323	39.1948	3260	Dodola
Leptopelis shebellensis	SB42	2018	6.86323	39.1948	3260	Dodola
Leptopelis shebellensis	SB44	2018	6.86323	39.1948	3260	Dodola
Leptopelis shebellensis	SB45	2018	6.86323	39.1948	3260	Dodola
Leptopelis shebellensis	SB46	2018	6.86323	39.1948	3260	Dodola
Leptopelis shebellensis	SB47	2018	6.86323	39.1948	3260	Dodola
Leptopelis shebellensis	SB48	2018	6.86323	39.1948	3260	Dodola
Leptopelis shebellensis	SB482	2018	8.1263	39.4359	2429	Assela
Leptopelis shebellensis	SB483	2018	8.1263	39.4359	2429	Assela
Leptopelis shebellensis	SB484	2018	8.1263	39.4359	2429	Assela
Leptopelis shebellensis	SB502	2018	7.91898	39.6091	2433	Didda
Leptopelis shebellensis	SB503	2018	7.91898	39.6091	2433	Didda
Leptopelis shebellensis	SB504	2018	7.91898	39.6091	2433	Didda
Leptopelis shebellensis	SB505	2018	7.91898	39.6091	2433	Didda
Leptopelis shebellensis	SB506	2018	8.1263	39.4359	2429	Assela
Leptopelis shebellensis	SB507	2018	8.1263	39.4359	2429	Assela
Leptopelis shebellensis	SB52	2018	7.01166	39.4097	2479	Adaba
Leptopelis shebellensis	SB53	2018	7.01166	39.4097	2479	Adaba
Leptopelis shebellensis	SB61	2018	7.09149	39.7834	3079	Dinsho
Leptopelis shebellensis	SB62	2018	7.09149	39.7834	3079	Dinsho
Leptopelis shebellensis	SB63	2018	7.09149	39.7834	3079	Dinsho
Leptopelis shebellensis	SB792	2019	7.10925	39.7612	3030	Dinsho
Leptopelis shebellensis	SB820	2019	7.10925	39.7612	3030	Dinsho
Leptopelis shebellensis	SB821	2019	7.10925	39.7612	3030	Dinsho
Leptopelis shebellensis	SB822	2019	7.10925	39.7612	3030	Dinsho
Leptopelis xeniae	11-847	2011	7.0226	38.8713	2601	Kofele
Leptopelis xeniae	11-850	2011	7.0226	38.8713	2601	Kofele
Leptopelis xeniae	13-461	2013	7.06861	38.7833	2660	Kofele
Leptopelis xeniae	13-462	2013	7.06861	38.7833	2660	Kofele
Leptopelis xeniae	13-463	2013	7.06861	38.7833	2660	Kofele
Leptopelis xeniae	13-464	2013	7.06861	38.7833	2660	Kofele
Leptopelis xeniae	13-465	2013	7.06861	38.7833	2660	Kofele
Leptopelis xeniae	13-577	2013	6.05528	38.8019	2194	Kibre Mengist
Leptopelis xeniae	13-610	2013	6.00833	38.8706	2146	Kibre Mengist
Leptopelis xeniae	16-52	2016	6.00007	38.8749	2207	Kibre Mengist
Leptopelis xeniae	SB151	2018	5.99879	38.8798	2097	Kibre Mengist
Leptopelis xeniae	SB152	2018	5.99879	38.8798	2097	Kibre Mengist
Leptopelis xeniae	SB153	2018	5.99879	38.8798	2097	Kibre Mengist
Leptopelis xeniae	SB167	2018	6.00934	38.8576	2105	Kibre Mengist
Leptopelis xeniae	SB168	2018	6.00934	38.8576	2105	Kibre Mengist
Leptopelis xeniae	SB169	2018	6.00934	38.8576	2105	Kibre Mengist
Leptopelis xeniae	SB170	2018	6.00934	38.8576	2105	Kibre Mengist
Leptopelis xeniae	SB183	2018	5.87823	39.133	1832	Kibre Mengist
Leptopelis xeniae	SB184	2018	5.87823	39.133	1832	Kibre Mengist
Leptopelis xeniae	SB186	2018	7.03357	38.8487	2509	Kofele
Leptopelis xeniae	SB187	2018	7.03357	38.8487	2509	Kofele
Leptopelis xeniae	SB188	2018	7.03357	38.8487	2509	Kofele
Leptopelis xeniae	SB189	2018	7.03357	38.8487	2509	Kofele
Leptopelis xeniae	SB190	2018	7.03357	38.8487	2509	Kofele
Leptopelis xeniae	SB191	2018	7.03357	38.8487	2509	Kofele
Leptopelis xeniae	SB192	2018	7.02259	38.8701	2561	Kofele
Leptopelis xeniae	SB193	2018	7.02259	38.8701	2561	Kofele
Leptopelis xeniae	SB194	2018	7.02259	38.8701	2561	Kofele
Leptopelis xeniae	SB195	2018	7.02259	38.8701	2561	Kofele
Leptopelis xeniae	SB196	2018	7.02259	38.8701	2561	Kofele
Leptopelis xeniae	SB197	2018	7.02259	38.8701	2561	Kofele
Leptopelis xeniae	SB205	2018	7.15412	38.6933	2278	Kofele
Leptopelis xeniae	SB206	2018	7.15412	38.6933	2278	Kofele
Leptopelis susanae	SB217	2018	6.32345	37.5746	2786	9 km N of Chencha
Leptopelis susanae	SB219	2018	6.32345	37.5746	2786	9 km N of Chencha
Leptopelis susanae	SB220	2018	6.32345	37.5746	2786	9 km N of Chencha
Leptopelis susanae	SB221	2018	6.32345	37.5746	2786	9 km N of Chencha
Leptopelis susanae	SB222	2018	6.32345	37.5746	2786	9 km N of Chencha
Leptopelis susanae	SB223	2018	6.32345	37.5746	2786	9 km N of Chencha
Leptopelis susanae	SB224	2018	6.32345	37.5746	2786	9 km N of Chencha
Leptopelis susanae	SB225	2018	6.32345	37.5746	2786	9 km N of Chencha

## Sheet: Table S2
Sample	Species	Type status	Raw Reads pass filter (in millions)	Average read length (bp)	Reads that map to mtDNA	mtDNA Total Length	Length after trimming
ZMB 26913	Leptopelis ocellatus	Holotype	174.2	68	10713	17382	13445
ZMB 26915	Leptopelis rugosus	Holotype	55.4	62	13225	15647	13445

## Sheet: Table S3
Field Number	Species	Locality	Latitude	Longitude	Genbank number	Samples with complete mtDNA	Notes
13_69	L. diffidens	Harenna forest	6.7025	39.7292	MG948092	-	-
13_91	L. diffidens	Harenna forest	6.72417	39.7225	MG948094	-	-
15_107	L. diffidens	Harenna forest	6.58655	39.7417	OM510347	whole mtDNA	-
SB112	L. diffidens	Harenna forest	6.71765	39.7254	OM510348	-	-
SB134	L. diffidens	Harenna forest	6.6634	39.7302	OM510349	-	-
13_152	L. gramineus	Chencha	6.24528	37.5769	MG948088	-	-
13_155	L. gramineus	Chencha	6.24528	37.5769	MG948089	-	-
15_523	L. ragazzii	Guna	8.22696	39.9265	MG948101	-	-
15_128	L. ragazzii	Homa	7.14045	39.9159	MG948095	-	-
11_267	L. rugosus	Ankober	9.58341	39.739	OM510351	-	-
11_268	L. rugosus	Ankober	9.58341	39.739	OM510352	-	-
16_116	L. rugosus	Debre Birhan	10.3316	39.7812		whole mtDNA	-
SB532	L. rugosus	Debre Birhan	9.69788	39.5628	OM510353	-	-
11_330	L. rugosus	Debre Sina	9.849	39.757	OM510350	-	-
11_331	L. rugosus	Debre Sina	9.849	39.757	OM510354	-	-
ZMB 26913	L. rugosus	Didda plateau (probably in error)	?	?	OM541570	whole mtDNA	Holotype Pseudocassina ocellata
11_130	L. rugosus	Fiche	9.56362	38.8676	OM510355	-	-
ZMB 26915	L. rugosus	Meta, Kolla	9.17	38.25	OM541571	whole mtDNA	Holotype Pseudocassina rugosa
11_903	L. shebellensis	Adaba	7.01259	39.4104	OM510356	-	-
13_3	L. shebellensis	Assela	7.85278	39.1189	OM510357	-	-
13_4	L. shebellensis	Assela	7.85278	39.1189	OM510358	-	-
13_5	L. shebellensis	Assela	7.88583	39.1256	OM510359	-	-
15_46	L. shebellensis	Assela	7.90683	39.1238		whole mtDNA	-
SB502	L. shebellensis	Assela	7.91898	39.6091	OM510360	-	-
SB503	L. shebellensis	Didda	7.91898	39.6091	OM510364	-	-
15_79	L. shebellensis	Dinsho	7.11562	39.739	OM510361	whole mtDNA	-
15_83	L. shebellensis	Dinsho	7.11562	39.739	OM510362	-	-
15_84	L. shebellensis	Dinsho	7.11048	39.7461	OM510363	whole mtDNA	-
13_63	L. shebellensis	Gaysay	7.11562	39.739	OM510365	-	-
15_152	L. shebellensis	Goba	7.01096	39.9677		whole mtDNA	-
15_143	L. shebellensis	Robe	7.172	39.9722	MG948096	whole mtDNA	-
SB223	L. susanae	Chencha	6.32345	37.5746	OM510366	-	-
SB224	L. susanae	Chencha	6.32345	37.5746	OM510367	-	-
SB225	L. susanae	Chencha	6.32345	37.5746	OM510368	-	-
15_186	L. vannutellii	Bonga	7.30612	36.0927	MG948098	-	-
11_236	L. vannutellii	NE of Addis Ababa	9.47542	39.4045	OM510369	-	-
11_784	L. xeniae	Kibre Mengist	5.80273	38.2705	OM510370	-	-
13_575	L. xeniae	Kibre Mengist	6.05528	38.8019	OM510371	-	-
13_610	L. xeniae	Kibre Mengist	6.00833	38.8706	OM510372	-	-
SB183	L. xeniae	Kibre Mengist	5.87823	39.133	OM510373	-	-
11_847	L. xeniae	Kofele	7.0226	38.8713	OM510374	-	-
13_461	L. xeniae	Kofele	7.06861	38.7833	OM510375	-	-
11_669	L. yaldeni	?	?	?	OM510376	-	-
13_699	L. yaldeni	Injibara	11.0019	36.9197	MG948093	-	-
13_672	L. yaldeni	Tilili	10.8522	37.0147	MG948091	-	-

## Sheet: Table S4
Codon possition	Evolutionary model
1st	GTR+I+G
2nd	HKY+I
3rd	F81+I

## Sheet: Table S5
	L. rugosus - Mehal Meda (16-116)	L. ocellatus - Type (ZMB-26913)	L. rugosus - Type (ZMB-26915)	L. diffidens - Harenna (15-107)	L. shebellensis - bale (15-152)	L. shebellensis - Robe (15-143)	L. shebellensis - Bale (15-83)	L. shebellensis - Bale (15-84)	L. shebellensis - Bale (15-79)	L. shebellensis - Assela (15-46)
L. rugosus - Mehal Meda (16-116)
L. ocellatus - Type (ZMB-26913)	0.01669
L. rugosus - Type (ZMB-26915)	0.01693	0.00378
L. diffidens - Harenna (15-107)	0.05798	0.06493	0.06369
L. shebellensis - bale (15-152)	0.05724	0.06003	0.05925	0.06352
L. shebellensis - Robe (15-143)	0.05695	0.05964	0.05929	0.06289	0.0037
L. shebellensis - Bale (15-83)	0.05836	0.05924	0.05927	0.0612	0.00416	0.00512
L. shebellensis - Bale (15-84)	0.058	0.06046	0.05992	0.06301	0.00343	0.00445	0.00471
L. shebellensis - Bale (15-79)	0.05734	0.05922	0.05856	0.06349	0.00317	0.00333	0.00355	0.00385
L. shebellensis - Assela (15-46)	0.05996	0.06175	0.06135	0.06578	0.01402	0.01409	0.01416	0.01436	0.01362

## Sheet: Table S6
	L. shebellensis - Adaba (11-903)	L. shebellensis - Assela (13-3)	L. shebellensis - Assela (13-4)	L. shebellensis - Assela (13-5)	L. shebellensis - Assela (SB502)	L. shebellensis – Bale Mnt. (13-63)	L. shebellensis - Bale Mnt. (15-79)	L. shebellensis - Bale Mnt. (15-83)	L. shebellensis - Bale Mnt. (15-84)	L. shebellensis - Didda (SB503)	L. shebellensis - Robe (15-143)	L. xeniae - Kibre (11-784)	L. xeniae - Kibre (13-575)	L. xeniae - Kibre (13-610)	L. xeniae - Kibre (SB183)	L. xeniae - Kofele (11-847)	L. xeniae - Kofele (13-465)	L. gramineus - Chencha (13-152)	L. gramineus - Chencha (13-155)	P. ocellata - (ZMB-26913)	P. rugosa - (ZMB-26915)	L. rugosus - Ankober (11-267)	L. rugosus - Ankober (11-268)	L. rugosus - Debre Birhan (SB532)	L. rugosus - Debre Sina (11-331)	L. rugosus - Debre Sina (11-330)	L. rugosus - Fiche (11-130)	L. susanae - Chencha (SB223)	L. susanae - Chencha (SB224)	L. susanae - Chencha (SB225)	L. diffidens - Harena (15-107)	L. diffidens - Harena (SB112)	L. diffidens - Harena (SB134)	L. diffidens - Katcha (13-69)	L. diffidens - Katcha (13-91)	L. yaldeni - Injibara (13-699)	L. yaldeni - Tilita (13-672)	L. vannutellii (11-236)	L. vannutellii (15-186)	L. ragazzii (11-669)	L. ragazzii - MtGugu (15-523)	L. ragazzii - Robe (15-128)
L. shebellensis - Adaba (11-903)
L. shebellensis - Assela (13-3)	0.008
L. shebellensis - Assela (13-4)	0.008	0
L. shebellensis - Assela (13-5)	0.008	0	0
L. shebellensis - Assela (SB502)	0.008	0	0	0
L. shebellensis – Bale Mnt. (13-63)	0.006	0.01	0.01	0.01	0.01
L. shebellensis - Bale Mnt. (15-79)	0.002	0.006	0.006	0.006	0.006	0.004
L. shebellensis - Bale Mnt. (15-83)	0.006	0.01	0.01	0.01	0.01	0	0.004
L. shebellensis - Bale Mnt. (15-84)	0.004	0.008	0.008	0.008	0.008	0.006	0.002	0.006
L. shebellensis - Didda (SB503)	0.013	0.01	0.01	0.008	0.01	0.015	0.011	0.015	0.013
L. shebellensis - Robe (15-143)	0.002	0.006	0.006	0.006	0.006	0.004	0	0.004	0.002	0.011
L. xeniae - Kibre (11-784)	0.067	0.067	0.067	0.07	0.067	0.065	0.065	0.065	0.067	0.074	0.065
L. xeniae - Kibre (13-575)	0.069	0.069	0.069	0.073	0.069	0.067	0.067	0.067	0.069	0.072	0.067	0.01
L. xeniae - Kibre (13-610)	0.069	0.069	0.069	0.073	0.069	0.067	0.067	0.067	0.069	0.072	0.067	0.021	0.019
L. xeniae - Kibre (SB183)	0.069	0.069	0.069	0.073	0.069	0.067	0.067	0.067	0.069	0.072	0.067	0.01	0	0.019
L. xeniae - Kofele (11-847)	0.006	0.01	0.01	0.01	0.01	0.008	0.004	0.008	0.006	0.015	0.004	0.069	0.072	0.072	0.072
L. xeniae - Kofele (13-465)	0.006	0.01	0.01	0.01	0.01	0.008	0.004	0.008	0.006	0.014	0.004	0.073	0.075	0.075	0.075	0
L. gramineus - Chencha (13-152)	0.069	0.069	0.069	0.07	0.069	0.067	0.067	0.067	0.069	0.072	0.067	0.064	0.066	0.062	0.066	0.072	0.073
L. gramineus - Chencha (13-155)	0.072	0.072	0.072	0.073	0.072	0.069	0.069	0.069	0.072	0.074	0.069	0.066	0.069	0.06	0.069	0.074	0.075	0.002
P. ocellata - (ZMB-26913)	0.077	0.072	0.072	0.076	0.072	0.074	0.074	0.074	0.077	0.079	0.074	0.074	0.076	0.071	0.076	0.079	0.083	0.071	0.069
P. rugosa - (ZMB-26915)	0.074	0.069	0.069	0.073	0.069	0.072	0.072	0.072	0.074	0.077	0.072	0.071	0.074	0.069	0.074	0.077	0.081	0.069	0.067	0.002
L. rugosus - Ankober (11-267)	0.079	0.074	0.074	0.078	0.074	0.077	0.077	0.077	0.079	0.081	0.077	0.076	0.078	0.074	0.078	0.081	0.086	0.074	0.071	0.006	0.004
L. rugosus - Ankober (11-268)	0.072	0.067	0.067	0.071	0.067	0.069	0.069	0.069	0.072	0.074	0.069	0.074	0.076	0.071	0.076	0.074	0.078	0.071	0.069	0.004	0.002	0.006
L. rugosus - Debre Birhan (SB532)	0.074	0.07	0.07	0.073	0.07	0.072	0.072	0.072	0.074	0.077	0.072	0.071	0.074	0.069	0.074	0.077	0.081	0.069	0.067	0.002	0	0.004	0.002
L. rugosus - Debre Sina (11-331)	0.079	0.074	0.074	0.078	0.074	0.077	0.077	0.077	0.079	0.081	0.077	0.071	0.074	0.069	0.074	0.081	0.086	0.069	0.067	0.01	0.008	0.011	0.01	0.008
L. rugosus - Debre Sina (11-330)	0.077	0.072	0.072	0.076	0.072	0.075	0.075	0.075	0.077	0.08	0.075	0.07	0.072	0.067	0.072	0.08	0.084	0.067	0.065	0.008	0.006	0.01	0.008	0.006	0.002
L. rugosus - Fiche (11-130)	0.081	0.076	0.076	0.076	0.076	0.078	0.078	0.078	0.081	0.081	0.078	0.077	0.08	0.075	0.08	0.083	0.083	0.073	0.07	0.004	0.002	0.006	0.004	0.002	0.01	0.008
L. susanae - Chencha (SB223)	0.063	0.058	0.058	0.061	0.058	0.065	0.06	0.065	0.063	0.065	0.06	0.065	0.067	0.062	0.067	0.065	0.069	0.067	0.065	0.055	0.053	0.053	0.055	0.053	0.058	0.056	0.058
L. susanae - Chencha (SB224)	0.063	0.058	0.058	0.061	0.058	0.065	0.06	0.065	0.063	0.065	0.06	0.065	0.067	0.062	0.067	0.065	0.069	0.067	0.065	0.055	0.053	0.053	0.055	0.053	0.058	0.056	0.058	0
L. susanae - Chencha (SB225)	0.065	0.061	0.061	0.064	0.061	0.068	0.063	0.068	0.065	0.068	0.063	0.067	0.069	0.065	0.069	0.068	0.071	0.069	0.067	0.058	0.056	0.056	0.058	0.056	0.06	0.058	0.061	0.002	0.002
L. diffidens - Harena (15-107)	0.09	0.09	0.09	0.095	0.09	0.087	0.087	0.087	0.09	0.097	0.087	0.089	0.097	0.087	0.097	0.092	0.098	0.092	0.089	0.077	0.075	0.075	0.077	0.075	0.077	0.075	0.081	0.07	0.07	0.073
L. diffidens - Harena (SB112)	0.09	0.09	0.09	0.095	0.09	0.087	0.087	0.087	0.09	0.097	0.087	0.089	0.097	0.087	0.097	0.092	0.098	0.092	0.089	0.077	0.075	0.075	0.077	0.075	0.077	0.075	0.081	0.07	0.07	0.073	0
L. diffidens - Harena (SB134)	0.087	0.087	0.087	0.092	0.087	0.085	0.085	0.085	0.087	0.095	0.085	0.094	0.097	0.087	0.097	0.09	0.095	0.092	0.089	0.077	0.075	0.075	0.077	0.075	0.077	0.075	0.081	0.07	0.07	0.068	0.008	0.008
L. diffidens - Katcha (13-69)	0.09	0.09	0.09	0.095	0.09	0.087	0.087	0.087	0.09	0.097	0.087	0.094	0.102	0.092	0.102	0.092	0.098	0.097	0.094	0.082	0.08	0.08	0.082	0.08	0.082	0.08	0.087	0.07	0.07	0.073	0.004	0.004	0.011
L. diffidens - Katcha (13-91)	0.09	0.09	0.09	0.095	0.09	0.087	0.087	0.087	0.09	0.097	0.087	0.097	0.099	0.089	0.099	0.092	0.098	0.094	0.092	0.08	0.077	0.077	0.08	0.077	0.08	0.078	0.084	0.073	0.073	0.071	0.006	0.006	0.002	0.01
L. yaldeni - Injibara (13-699)	0.125	0.114	0.114	0.118	0.114	0.122	0.122	0.122	0.125	0.128	0.122	0.124	0.127	0.124	0.127	0.122	0.126	0.152	0.149	0.124	0.127	0.133	0.13	0.127	0.116	0.12	0.129	0.12	0.12	0.123	0.132	0.132	0.126	0.126	0.129
L. yaldeni - Tilita (13-672)	0.117	0.106	0.106	0.109	0.106	0.114	0.114	0.114	0.117	0.119	0.114	0.121	0.124	0.127	0.124	0.114	0.118	0.144	0.141	0.127	0.13	0.136	0.133	0.13	0.119	0.123	0.132	0.122	0.122	0.126	0.129	0.129	0.123	0.123	0.126	0.006
L. vannutellii (11-236)	0.137	0.126	0.126	0.13	0.126	0.135	0.135	0.135	0.137	0.134	0.135	0.134	0.136	0.133	0.136	0.135	0.139	0.157	0.154	0.128	0.131	0.131	0.128	0.131	0.12	0.123	0.132	0.129	0.129	0.132	0.145	0.145	0.145	0.139	0.147	0.038	0.04
L. vannutellii (15-186)	0.118	0.112	0.112	0.115	0.112	0.115	0.115	0.115	0.118	0.121	0.115	0.12	0.128	0.125	0.128	0.115	0.118	0.142	0.139	0.115	0.117	0.117	0.115	0.117	0.107	0.109	0.118	0.115	0.115	0.118	0.13	0.13	0.13	0.125	0.133	0.036	0.038	0.013
L. ragazzii (11-669)	0.126	0.115	0.115	0.118	0.115	0.123	0.123	0.123	0.126	0.129	0.123	0.125	0.128	0.125	0.128	0.123	0.127	0.154	0.151	0.126	0.128	0.134	0.131	0.128	0.117	0.12	0.129	0.121	0.121	0.123	0.133	0.133	0.127	0.127	0.13	0	0.006	0.038	0.036
L. ragazzii - MtGugu (15-523)	0.121	0.121	0.121	0.128	0.121	0.118	0.118	0.118	0.115	0.129	0.118	0.131	0.139	0.131	0.139	0.123	0.131	0.131	0.128	0.117	0.115	0.115	0.117	0.115	0.112	0.11	0.119	0.118	0.118	0.116	0.11	0.11	0.104	0.104	0.107	0.072	0.074	0.075	0.068	0.072
L. ragazzii - Robe (15-128)	0.122	0.116	0.116	0.122	0.116	0.119	0.119	0.119	0.116	0.124	0.119	0.138	0.146	0.138	0.146	0.125	0.131	0.138	0.135	0.119	0.116	0.116	0.113	0.116	0.113	0.11	0.119	0.119	0.119	0.116	0.116	0.116	0.111	0.111	0.113	0.072	0.075	0.07	0.063	0.072	0.004

## Sheet: Table S7
Genus	species	Population	Specimen	Type	Measured in	Sex	SVL	HW Head width	HL Head length	SL Snout length	NS Snout-nostril	IND Inter-nares	EN Eye-nostril	IOD Interorbital	ETD Eye-tympanum	TD Tympanum diameter	ED Eye diameter	UEW Upper eyelid width	FLL Forearm length	HAL Hand length	FinDW 4th finger disc width	THL Thigh length	TL Tibia length	FL Foot length	Toe4DW 4th toe disc width	MTL Metatarsal tubercule length
Leptopelis	diffidens	Harenna	15-107		This study	M	27.7	10.2	9.2	3.8	2	2.3	1.9	3.6	0.7	2.3	3.2	2	5.3	7.7	1	10	10.5	12.5	0.8	1.5
Leptopelis	diffidens	Harenna	16-62		This study	M	23.8	8.8	8.9	3.7	2	2.3	1.9	3.9	0.9	1.8	3.1	2.3	5.5	6.9	1	11	9.5	11.5	0.9	2
Leptopelis	diffidens		LIV 1986.212.198	Paratype	Tiutenko and Zinenko 2021	F	39.56	15.89	12.55	5.65	1.83	3.3	2.29	4.55	1.56	1.8	4.51	2.48	8	-	-	13.03	14.46	-	1.44	2.22
Leptopelis	diffidens	Harenna	SB103		This study	M	28.6	10.6	9.3	4.1	2.3	2.9	1.9	3.7	0.8	1.6	3.5	2.7	6.5	9	1	10.6	10	13.2	1.2	1.8
Leptopelis	diffidens	Harenna	SB105		This study	M	25.2	9.3	8	3.3	1.9	2.2	1.6	3.5	0.9	1.4	2.8	2.4	5.9	8.1	0.8	8.5	9.3	12.9	0.9	2.1
Leptopelis	diffidens	Harenna	SB109		This study	M	24.9	9.2	8.3	3.8	2	2.1	1.7	3	0.7	1.5	2.6	1.8	5.5	7.5	1	8.9	9.9	10.3	0.8	1.8
Leptopelis	diffidens	Harenna	SB110		This study	F	40.2	14.4	11.1	4.7	2.3	2.6	2.3	3.8	1.1	1.8	4.2	3.1	9.7	12.4	1.5	16.7	14.8	18.6	1.7	2.7
Leptopelis	diffidens	Harenna	SB111		This study	F	38.6	14.5	13	4.8	2.5	2.7	2.1	2.7	1	1.8	4.1	2.7	9.9	10.6	1.4	15.1	14.1	18.5	1.3	2.8
Leptopelis	diffidens	Harenna	SB112		This study	M	28	10.1	8.5	3.6	2.6	2.7	1.1	3.5	0.8	1.3	3.3	2.2	6.9	7.8	0.9	12.1	10.8	13	1	1.8
Leptopelis	diffidens	Harenna	SB113		This study	M	28.2	10.6	10.7	3.3	1.9	2.3	1.5	3.1	0.5	1.9	3.3	2.6	6.4	8.3	1	11.9	11	12.4	0.9	1.8
Leptopelis	diffidens	Harenna	SB121		This study	M	29.8	10.7	9.5	4	2.1	2.4	1.6	3.3	1.3	1.4	2.9	2.6	6.3	8.4	1.2	11.7	9.9	12.4	1	2
Leptopelis	diffidens	Harenna	SB128		This study	M	26.2	10.6	8.5	3.8	1.7	2.5	1.7	3.3	0.4	1.1	3.7	3.1	6.5	6.8	0.8	11.2	10	11.8	0.8	1.6
Leptopelis	diffidens	Harenna	SB129		This study	M	27.3	10.7	10.2	3.6	1.8	2	1.3	2.5	0.4	2.4	3.6	2.8	6.3	8	0.9	10.7	10.3	12.7	0.9	1.5
Leptopelis	diffidens	Harenna	SB130		This study	M	28.6	10.5	9.1	3.9	1.8	2.8	1.8	3.1	0.8	1.6	3.6	2.5	6.3	7.4	1	10.7	10.9	12.2	1.1	1.5
Leptopelis	diffidens	Harenna	SB134		This study	M	27.9	10.2	8.8	3.5	1.6	2.4	1.8	2.9	1	1.3	3.1	2.6	7.3	7.6	0.9	11.1	10.7	12.8	0.9	1.9
Leptopelis	diffidens	Harenna	SB135		This study	M	30.8	12.4	9.7	4.4	2.1	2.7	1.9	3.2	0.7	1.5	3.8	3	7.1	8.1	0.9	11.5	9.8	12	0.9	2.1
Leptopelis	diffidens	Rira	SB136		This study	M	28	10	8.4	4.2	2.2	3	1.3	2.8	0.6	2.2	3.5	2.5	6.4	8.7	1	11.1	9.8	11.9	0.9	1.9
Leptopelis	diffidens	Rira	SB137		This study	M	31.7	12.2	10.4	4.4	2.6	2.5	1.9	3.7	0.8	1.8	3.1	2.6	6.5	9.6	1	12.1	10.5	13.3	0.9	2.1
Leptopelis	diffidens	Rira	SB138		This study	F	50.2	18.3	14.5	6.5	3.4	3.7	2.3	3.7	0.7	1.8	4.5	3.5	11.1	15.6	1.6	19.7	16.3	21.9	1.2	3.4
Leptopelis	diffidens	Harenna	SB794		This study	F	43.4	15.5	12.9	6.1	2.9	3.7	3	3.7	1.2	2	4.5	2.7	9.8	12.1	1.4	13.3	16.9	20.8	1.2	3
leptopelis	diffidens	Harenna	SB814		This study	F	37.9	13.6	12.92	4.9	2.4	3.2	2.3	3.9	1.1	1.7	4.3	2.8	9.3	11	1.2	16	15.1	18.4	0.9	2.3
Leptopelis	diffidens	Harenna	SB816		This study	F	50.2	17.2	13.1	6.1	3.3	4.3	3	4.9	1.5	2.2	5.4	3.7	11.5	14.1	1.7	20.4	18.5	24.9	1.6	3.4
Leptopelis	diffidens	Harenna	SB95		This study	M	28.7	11.9	10.3	4.1	1.7	2.3	1.6	3.5	0.5	1.8	3.7	2.5	6.9	10.4	1	13.2	12.4	14.8	1.1	2
Leptopelis	diffidens	Harenna	SB96		This study	M	24.2	8.7	8.2	3.4	1.9	2.2	1.7	3.2	0.7	1.7	2.9	2.3	6.1	7.4	0.8	11.5	10.2	12	0.9	1.5
Leptopelis	diffidens	Harenna	SB97		This study	M	28.3	9.8	8.7	3.6	2.1	2.6	2.4	2.8	0.7	1.5	2.7	2.4	5.7	8.2	0.9	10.7	10.4	12.2	0.9	1.7
Leptopelis	diffidens	Harenna	SB98		This study	M	29.6	10.4	8.8	3.9	1.9	2.2	1.6	3.6	0.8	1.6	3.1	2.2	6.7	8.4	0.9	12.7	10.9	13.3	1	1.8
Leptopelis	diffidens		ZSM 81/2019	Holotype	Tiutenko and Zinenko 2021	F	35.93	15.04	11.61	5.24	2.66	2.95	2.33	4.18	1.07	1.42	4.52	3.12	7.65	-	-	12.66	14.72	-	1.58	2.31
Leptopelis	diffidens		ZSM 83/2019	Paratype	Tiutenko and Zinenko 2021	M	21.78	8.25	7.33	3.4	1.37	2.07	1.05	2.9	-	0.96	3.11	2.29	3.31	-	-	6.49	7.44	-	0.69	1.45
Leptopelis	gramineus		BM 1947.2.10.19		Tiutenko and Zinenko 2021	F	39.72	14.41	13.39	5.46	1.6	2.57	2.02	3.79	1.26	2.18	4.04	2.62	9.57	-	-	11.41	11.11	-	1	1.82
Leptopelis	gramineus		BM 1947.2.10.20		Tiutenko and Zinenko 2021	M	33.15	13.28	10.58	4.56	2.03	2.92	2.17	3.73	0.72	2.1	3.78	2.62	8.57	-	-	10.94	12.06	-	0.95	1.97
Leptopelis	gramineus		BM 1969.193		Tiutenko and Zinenko 2021	F	39.37	17.14	11.62	6.26	2.96	3.05	2.69	5.44	0.97	2.06	4.57	3.06	9.19	-	-	13.22	13.57	-	1.29	2.45
Leptopelis	gramineus		BM 1975.1618		Tiutenko and Zinenko 2021	M	38.75	15.09	12.43	4.38	2.06	2.74	1.5	4.66	0.9	1.85	4.26	3.37	7.56	-	-	13.77	11.35	-	1.15	2.98
Leptopelis	gramineus		BM 1975.1619		Tiutenko and Zinenko 2021	M	36.44	14.66	10	5.13	2.12	2.75	1.82	4.05	0.44	2.17	4.99	3.03	5.6	-	-	10.55	10.5	-	1.05	2.86
Leptopelis	gramineus		BM 1975.1633		Tiutenko and Zinenko 2021	F	24.39	10.09	8.49	3.18	1.27	1.96	1.41	3.36	0.13	1.23	3.85	2.16	6.86	-	-	9.04	8.36	-	0.88	1.09
Leptopelis	gramineus		Genoa-28564	Lectotype	This study	M	36.07	16.67	13.06	6.33	3.85	3.94	3.06	3.81	1.1	2.92	4.33	2.27	10.25	13.31	1.25	18.05	15.11	19.45	1.1	2.52
Leptopelis	gramineus	Type	Genoa-49850-1	Paratype	This study	M	22.64	9.68	8.74	3.45	1.92	2.57	1.92	3.47	0.6	1.39	3.16	1.38	5.06	8.1	0.93	10.21	9.14	11.22	0.77	1.74
Leptopelis	gramineus	Type	Genoa-49850-2	Paratype	This study	M	24.1	9.16	9.22	3.65	2.32	2.64	2.14	3.05	0.64	1.17	2.89	1.85	5.22	7.9	1.15	9.5	9.27	11.7	0.75	1.42
Leptopelis	gramineus		Genoa-49869		This study		27.12	12.61	11.75	4.84	2.31	3.27	2.6	4.38	0.83	1.9	3.91	2.26	8	10	1.34	14.82	12.43	14.56	1.1	2.34
Leptopelis	gramineus	Chencha	SB211		This study	M	28	9.5	8.7	4	2.3	2.3	1.7	3.6	0.8	1.5	3.2	2.5	5.8	7.7	0.9	10.2	9.4	12.3	0.9	1.8
Leptopelis	gramineus	Chencha	SB212		This study	M	31.5	11.4	9.8	4.6	2	2.9	2.1	3.3	0.7	1.4	4.1	2.7	6.9	7.7	0.8	10.9	11.1	12.9	0.8	1.8
Leptopelis	gramineus	Chencha	SB213		This study	M	28.5	10	9.1	3.5	1.8	2.4	1.2	2.1	0.5	1.6	3.2	2.5	5.9	7.8	0.7	10.9	10.3	11.9	0.7	1.6
Leptopelis	gramineus	Chencha	SB214		This study	M	24.6	9.2	8.1	3.7	1.8	2.7	1.8	3	0.8	1.8	3	2.4	5.6	7.3	0.9	10.4	9.5	10.6	1	1.8
Leptopelis	gramineus	Chencha	SB227		This study	M	21.7	8	7.6	3.4	1.6	2.4	1.3	3.1	0.5	0.9	2.2	1.8	4.8	6.6	0.7	9.9	8.5	9.9	0.6	1
Leptopelis	rugosus	DebreSina	16-103		This study	M	40.2	14.9	12.8	5.2	2.9	3.8	2.1	4.2	0.7	2.6	4.4	3.4	7.9	10.8	1.1	15.3	13.8	17.5	1	2.8
Leptopelis	rugosus	MehalMeda	16-109		This study	M	32.6	11.6	10.4	4.5	2.5	3	2.1	4.4	0.7	2.4	3.6	3	6.1	9.2	1	11	10.9	14.4	0.8	2.7
Leptopelis	rugosus	MehalMeda	16-116		This study	M	40.9	14.6	13.1	4.9	3	3.2	2.2	4.7	0.9	2	4.1	3	7.2	11.3	1	13.9	12.9	18	1.1	2.9
Leptopelis	rugosus	MehalMeda	16-129		This study	-	34.3	12.4	11.7	5	2.8	3.3	2.5	5	0.7	2.3	3.5	3	6	11.1	1.1	13	12.4	13.9	1	2.7
Leptopelis	rugosus	MehalMeda	16-130		This study	F?	37.6	14	10	4.7	2.5	3.7	2.2	4.5	0.8	2	4.1	2.9	6.6	10	1.1	11.4	13	16	0.9	2.3
Leptopelis	rugosus	DebreBirhan	16-150		This study	M	39.1	13	10.9	4.7	2.9	3.6	2.3	3.9	1.1	1.9	4.1	3	7.8	11.2	1.2	14.1	13.2	17.4	1.1	3.2
Leptopelis	rugosus	DebreBirhan	16-151		This study	M	39.3	15.3	13.4	5.4	3.2	3.4	2	4.4	1.3	1.8	4.2	3.2	7.9	11.7	1.2	14.5	13.3	17	1.2	3
Leptopelis	rugosus	DebreBirhan	16-152		This study	M	35.2	11.8	11	4.6	2.9	3.4	1.6	3.6	0.7	2	3.4	3	7.7	10	1.3	12.8	12.5	15.4	1.1	2.5
Leptopelis	rugosus	DebreBirhan	16-153		This study	M	39.2	13.7	12	4.8	2.8	3.6	1.9	5	1.2	2.2	4.7	2.9	7.3	11.5	1.3	13	12.2	17.3	1.2	2.5
Leptopelis	rugosus	DebreBirhan	16-154		This study	M	37.7	13.2	12.6	5	3	3.3	2	4	0.8	2.6	3.2	3	6.8	10.6	1.1	12.5	12.8	13.5	0.9	2.3
Leptopelis	rugosus	Fiche	16-164		This study	M	33.3	13.6	10.6	5.4	2.9	3.5	2.3	4.5	0.5	2.3	3.5	2.9	6.9	11.3	1	11.1	12.5	16.5	1	2.5
Leptopelis	rugosus	Fiche	16-168		This study	M	41.4	16.1	13.1	5.6	3.1	3.8	2.4	5	0.9	3.1	4.4	3.2	8.2	12.3	1.5	14	14.2	18.8	1.4	3.6
Leptopelis	rugosus	Fiche	16-172		This study	M	40.4	13.9	11.4	5.4	3	3.3	2.4	4.5	1.2	2.1	4	2.9	8.2	11.6	1	13.8	13.9	18.2	1	3
Leptopelis	rugosus	DebreBirhan	SB532		This study	M	38.5	15.2	12.9	5.7	3	3.4	2.3	4.7	1.3	1.9	4.3	3	9.6	9.7	1.3	15.9	13.9	15.7	1.3	3.7
Leptopelis	rugosus	DebreBirhan	SB533		This study	M	37.9	12.9	10.8	4.9	2.9	3.3	1.5	3.4	0.7	2.3	3.6	2.8	7.2	10.3	0.9	15.1	13.4	15.4	1.1	2.5
Leptopelis	rugosus	DebreBirhan	SB540		This study	M	38.6	13.9	11	5	3	3.2	1.9	4	1	2.1	3.3	2.7	6.5	10.4	1.2	13.4	11.6	15.3	1.1	2.3
Leptopelis	rugosus	AnkoberRoad	SB541		This study	M	44.6	15.6	12.2	5.7	2.9	3.7	1.8	4.9	1.5	2.5	3.7	3.6	8.7	11.4	1.6	14	13.5	16.7	1.5	2.9
Leptopelis	rugosus	AnkoberRoad	SB542		This study	M	37.8	14.7	11.4	5.3	3.1	3.8	1.9	3.2	0.5	2.1	4.2	2.8	7.3	11	1.2	14.9	13.3	16.4	0.8	2.5
Leptopelis	rugosus	MehalMeda	SB555		This study	F	52.5	16.1	14.7	7.6	4	4	3.2	5	1.4	2.3	4.3	3.2	11.1	13.1	1.3	20	18.2	21.8	1.6	3.6
Leptopelis	rugosus	MehalMeda	SB556		This study	M	41.4	16.6	14.1	5.3	3.3	3	1.7	3.9	0.6	2.3	4.2	2.9	7.7	11.6	1.1	15.9	13.9	15.8	1.3	2.4
Leptopelis	rugosus	MehalMeda	SB558		This study	F	52.2	17.5	14.7	6.9	3.8	5	3.1	3.9	2.3	2.2	4.1	3.8	11.7	12.6	1.8	22	19.6	21.8	1.5	4.2
Leptopelis	rugosus	Fiche	SB608		This study	M	37.5	15.3	11.3	4.8	2.6	3.2	1.8	4	0.7	2.6	4.7	3.3	8.5	9.9	1.3	15	12.6	15.8	1.2	2.9
Leptopelis	rugosus	Fiche	SB609		This study	M	38.3	14.2	11.4	5.7	2.9	3.1	2.5	4.8	0.6	3.1	4.1	3	8.4	11.7	1.2	15.7	14.6	17.5	1.2	2.8
Leptopelis	rugosus	Fiche	SB610		This study	M	41	16.6	12.5	5.5	2.9	3.6	2.2	4	1	2.7	5	3.5	10	10.1	1.3	15.6	14.2	17.1	1.1	2.8
Leptopelis	rugosus	Ambo-Wonchi	SB896		This study	M	39.2	14.3	10.9	5.4	2.8	3.6	2.2	3.6	1	2	4.8	3.4	9.9	11.2	1.3	15	13.9	18.4	1.2	2.5
Leptopelis	shebellensis	Dinsho	15-143		This study	M	33	12.1	10	4.6	2.6	2.6	1.8	4.3	0.6	2.4	3.9	2.2	6.5	8.8	0.8	10.3	10.6	14.2	1	2
Leptopelis	shebellensis	Dinsho	15-152		This study	F	57.7	20.9	16.7	6.3	3.6	4.4	2.1	6.5	1.4	2.3	6.1	3.8	9.8	17	1.7	19.7	17.6	24.2	1.4	4.2
Leptopelis	shebellensis	Assela	15-46		This study	M	33.4	12.7	12.3	4.9	2.5	3	2.2	4.1	1	2.2	3.6	2.3	6.2	9.1	0.9	9.7	10.6	13.7	0.8	2
Leptopelis	shebellensis	Assela	15-510		This study	M	35.7	12.3	11.2	5.3	2.8	3.9	2.5	4.5	1.1	2.4	4	2.7	7	10.4	1	12.6	11.1	14	1.3	3.2
Leptopelis	shebellensis	Dinsho	15-79		This study	M	39.8	14.6	12.4	4.6	2.9	3.7	2.1	4.6	0.9	1.9	4.7	3.3	7.6	11.7	1.1	14.4	13.3	16.6	0.7	2.8
Leptopelis	shebellensis	Dinsho	15-83		This study	F	60.9	21.7	16.7	7.1	3.9	4.3	2.8	4.4	1.1	2.6	5	3.5	11	16.5	1.5	19.7	19	26.3	0.9	4.7
Leptopelis	shebellensis	Dinsho	15-84		This study	M	37	14.8	12.3	4.8	2.4	3.1	2.4	3.9	0.8	1.9	4.1	2.8	7.6	10.9	0.9	14.3	12.6	16	0.7	2.9
Leptopelis	shebellensis	Assela	16-25		This study	F	48.3	15.6	14.8	6	3.7	4.4	3.2	5.6	2.1	3.5	4.8	3.4	8.4	14.3	1.2	15.6	14.7	21.8	0.9	3.2
Leptopelis	shebellensis	Assela	16-26		This study	M	37	13.8	12.7	5	2.9	3.4	2.4	4.7	0.7	2.3	3.8	2.8	6.9	10	0.6	11.4	10.7	15.3	0.7	2.6
Leptopelis	shebellensis	Assela	16-28		This study	M	40.6	11.4	10.3	4.4	2.6	2.7	2.1	4.6	1	1.7	3.2	2.6	7	10.1	1	11.2	10.9	14	0.7	2.1
Leptopelis	shebellensis	Assela	16-8		This study	F	56.3	-	12.6	6.1	3.6	4.4	3	5.2	-	-	3.8	3	9.5	13.7	1.5	17.2	16.7	21.7	1.1	3.6
Leptopelis	shebellensis	Dinsho	16-88		This study	M	29.7	11.1	9.5	4.5	2.5	2.8	1.9	3.1	0.9	1.8	3.3	2.5	6.3	8.7	1.1	12.1	10.9	13.2	0.9	2.8
Leptopelis	shebellensis	Assela	16-9		This study	F	45.1	16.2	12.3	6	3.3	4	2.5	4.1	1.9	2.8	4	3.1	9.9	12.7	0.8	16.1	15.4	19.8	0.7	2.8
Leptopelis	shebellensis	Dinsho	16-93		This study	M	32.3	11.9	11.9	4.8	2.5	2.9	2.4	4.3	1.6	2.1	3.1	2.8	7.3	10.5	0.6	11.5	11.5	14.3	0.6	2.7
Leptopelis	shebellensis	Dinsho	16-96		This study	Juv F?	31.3	12.8	10.1	4.7	2.9	2.9	2	4.2	0.9	2	3.5	2.4	7	9.9	0.9	11.3	11.7	14.5	0.9	2.3
Leptopelis	shebellensis		BM 1974.2951		Tiutenko and Zinenko 2021	F	50.97	18.68	16.6	8.03	4	4.83	4.1	5.82	0.7	3.35	7.3	5.3	12.21	-	-	14.83	14.9	-	1.12	3.72
Leptopelis	shebellensis		BM 1975.1621		Tiutenko and Zinenko 2021	F	56.57	20.1	19.74	8.5	4.35	5.56	4.36	6.12	0.88	3.67	7.9	5.84	13.53	-	-	15.86	15.85	-	1.18	4
Leptopelis	shebellensis		BM 1975.1622		Tiutenko and Zinenko 2021	F	51.16	18.82	17.1	8	4.12	5	4.1	5.93	0.67	3.4	7.35	4.82	12.45	-	-	14.88	14.9	-	1	3.7
Leptopelis	shebellensis		BM 1975.1623		Tiutenko and Zinenko 2021	M	39.64	14.72	13.15	5.43	2.82	3.23	2.83	3.72	0.55	2.27	5.3	2.78	9.65	-	-	12.65	12.67	-	0.84	2.5
Leptopelis	shebellensis		BM 1975.1624		Tiutenko and Zinenko 2021	M	38.79	15.1	14.35	5.4	2.81	3.25	2.8	3.45	0.58	2.25	5.1	2.7	9.68	-	-	12.65	12.65	-	0.9	2.45
Leptopelis	shebellensis		BM 1975.1625		Tiutenko and Zinenko 2021	M	34.73	12.21	11.4	4.92	2.5	3.1	2.55	3.4	0.5	2.23	4.82	2.82	9.6	-	-	12.7	12.68	-	0.86	2.4
Leptopelis	shebellensis		BM 1975.1626		Tiutenko and Zinenko 2021	M	35.49	12.45	11.72	4.85	2.52	3.12	2.5	3.36	0.51	2.25	4.78	2.8	9.67	-	-	12.62	12.6	-	0.82	2.42
Leptopelis	shebellensis		BM 1975.1627		Tiutenko and Zinenko 2021	M	31.54	11.85	10.91	4.46	2.35	2.93	2.34	3.11	0.4	2.15	4.43	2.63	9.31	-	-	12.2	12.21	-	0.72	2.27
Leptopelis	shebellensis	Assela	SB482	Holotype	This study	M	40.6	14.4	12.6	5.8	2.7	3.4	1.8	3.9	0.6	1.9	4.8	3.2	8.6	12.3	1.1	15.5	12.4	16.4	0.9	2.6
Leptopelis	shebellensis	Assela	SB483		This study	M	32.5	11.3	10.5	5.1	2.9	3.1	2.4	3.2	0.6	2.3	3.2	1.8	7.3	9.3	0.8	11.4	10.5	13.1	0.9	2
Leptopelis	shebellensis	Assela	SB484		This study	M	31.6	11.8	10.2	4	2	2.8	2.2	3.1	0.7	1.8	3.6	3.3	7.3	8.6	0.8	13.2	10.6	12.8	0.6	2.5
Leptopelis	shebellensis	Assela	SB502		This study	M	34.8	11.8	10.9	5.1	2.9	3.2	2.2	4.1	1	1.8	3.3	2.5	7.4	9.6	1.1	11.4	11	14.3	0.9	2.1
Leptopelis	shebellensis	Assela	SB504		This study	M	37.9	14.4	12	5.1	2.9	3	2	3.8	0.7	1.9	4.3	3.2	7.7	10.3	0.8	14	12	15.8	1	2.4
Leptopelis	shebellensis	Assela	SB505		This study	M	38.8	14.3	12.7	5.3	3	2.8	2.1	3.7	0.7	1.9	4.2	2.4	7.7	10.6	0.6	14.6	11.9	15.7	0.6	2.5
Leptopelis	shebellensis	Dinsho	SB61		This study	M	35.2	14.1	10.8	4.8	2.4	2.9	2.3	3.5	1	1.9	4.3	3.7	7.6	10.3	1	13.3	11.1	15.5	0.8	2.3
Leptopelis	shebellensis	Dinsho	SB62		This study	M	40.1	13.7	12	5.5	3.2	3.6	2.3	3.6	1.2	2.3	4.4	3.5	8.8	10.7	1	14.3	12.5	16.3	0.8	2.5
Leptopelis	shebellensis	Dinsho	SB63		This study	M	37.2	14.5	11.7	5.6	3	2.2	2	3.5	0.8	2.2	4.2	2.9	8.5	11.5	1	13.7	13.5	15.5	1	2.2
Leptopelis	shebellensis		ZSM 80/2019		Tiutenko and Zinenko 2021	M	40.61	16.16	14.58	6.07	2.68	3.54	2.67	4.46	0.57	2.46	5.43	3.85	9.74	-	-	12.9	12.97	-	0.56	2.51
Leptopelis	susanae	9 km N of Chencha	BMNH-1974.2962	Paratype	This study	M	29.8	10.56	10.6	4.9	2.36	3.08	2.39	3.48	0.77	1.85	3.59	2.37	7.24	10.1	1.9	14.5	14.29	14.74	1.4	1.3
Leptopelis	susanae	9 km N of Chencha	BMNH-1974.2970	Paratype	This study	M	25.9	9.56	9.7	4.54	2.5	2.8	1.9	3.75	0.7	1.2	4.1	2.5	5.58	8.9	1.47	13.2	12.78	13.48	1.26	1.31
Leptopelis	susanae	9 km N of Chencha	BMNH-1976.1005	Holotype	This study	M	30.68	10.38	10.9	5.18	2.56	3.59	2.38	3.83	0.54	1.45	4.2	2.6	6.35	10.65	1.86	15.69	14.2	15.78	1.62	1.55
Leptopelis	susanae	9 km N of Chencha	BMNH-1976.1006	Paratype	This study	F	47.6	17.1	15.8	6.96	4.07	4.39	3.63	6.16	1.11	2.3	6.27	3.88	12.03	16.8	2.8	22.1	21.5	24.9	2.77	3.4
Leptopelis	susanae	9 km N of Chencha	BMNH-1976.1007	Paratype	This study	F	44.2	16.4	14.55	7.16	4.45	4.7	3.3	5.8	1.07	2.01	4.26	3.06	10.72	15.16	2.44	21.75	18.98	22.35	2.2	2.2
Leptopelis	susanae	4 km N of Dorse	BMNH-1976.1023	Paratype	This study	M	31	11.8	11.5	4.8	2.5	3.6	2.6	4.19	0.8	1.79	4.28	2.8	7.3	11.2	2.1	15.67	15.33	16.83	1.9	1.67
Leptopelis	susanae	4 km N of Dorse	BMNH-1976.1024	Paratype	This study	M	29.71	11.04	10.48	4.6	2.5	3.5	2.57	3.27	0.7	1.79	4.4	2.8	5.8	9.88	1.8	15.15	13.65	16	1.67	2
Leptopelis	susanae	9 km N of Chencha	SB217		This study	M	38.3	12	11.1	5	2.5	3.2	2.5	3.4	0.8	2.1	4.8	3.9	8.7	10.9	1.9	14.1	15.4	17.3	1.7	1.9
Leptopelis	susanae	9 km N of Chencha	SB219		This study	M	33.5	11.5	10.6	4.8	2.5	3.4	2.2	3.6	0.7	1.7	3.7	2.5	7.1	11.3	2	15.1	15	17.3	1.6	2
Leptopelis	susanae	9 km N of Chencha	SB220		This study	M	35.4	12.6	11.5	4.8	2.4	2.8	2.1	3.7	1	2.2	3.7	3.2	7.8	10.8	2	15	14.9	16.7	1.8	1.7
Leptopelis	susanae	9 km N of Chencha	SB221		This study	M	35.5	13.5	11.2	4.8	2.6	3.2	2.2	3.4	1.4	1.8	3.9	3.6	7.8	10.2	1.8	14	14.7	16	1.6	1.5
Leptopelis	susanae	9 km N of Chencha	SB222		This study	F	56.9	20.8	18.8	8.2	4.2	4.7	4.1	5.6	1.7	3.5	6.6	4.7	13.4	15.9	2.8	23.7	23.1	26.7	2.6	3.2
Leptopelis	susanae	9 km N of Chencha	SB223		This study	M	34.5	12.2	10.8	5	2.3	3.2	2.5	4.1	1.2	2.2	3.9	3.8	8.3	10.8	1.2	15	15.4	17	1.8	1.9
Leptopelis	susanae	9 km N of Chencha	SB224		This study	M	36.1	12.9	11.9	5.6	2.7	3.3	2.4	3.7	0.8	2.2	4.9	3.5	8.9	10.1	1.8	15.7	15.2	18.2	1.6	1.7
Leptopelis	susanae	9 km N of Chencha	SB225		This study	M	37.5	14	12.1	6.1	3.3	3.4	2.8	4.1	0.8	2.4	4.8	3.5	8	12.2	1.9	16.2	17	18.3	1.3	1.6
Leptopelis	xeniae	Kibre	SB151		This study	F	47.5	16.9	12.9	5.6	3.2	3.2	1.9	3.1	0.8	2	5.1	4.1	11.2	13.6	1.4	18.8	18.4	22.6	1.5	2.6
Leptopelis	xeniae	Kibre	SB152		This study	M	28.2	10	9.1	4.1	2.2	2.9	1.7	3.2	0.6	1.5	3.7	2.7	6.4	8.4	0.7	12	10.1	11.9	0.8	2
Leptopelis	xeniae	Kibre	SB153		This study	M	29.3	11.1	8.8	3.9	2.4	2.4	1.2	2.7	0.4	2.3	4.1	2.6	7.5	9.1	0.7	12.6	11.6	13.2	1	1.7
Leptopelis	xeniae	Kibre	SB167		This study	M	24.8	8.8	8.4	3.8	2.1	2.4	2	2.8	0.9	1.4	2.5	2.3	6.1	7.3	1.1	9.6	8.9	11.5	1	1.8
Leptopelis	xeniae	Kibre	SB168		This study	M	25.2	9.8	8.9	3.7	2.2	2.1	1.8	2.9	0.7	1.6	3.2	2.1	6.4	7.5	0.9	10.7	9.8	11.4	0.9	1.6
Leptopelis	xeniae	Kibre	SB169		This study	M	23.4	9	8.3	4.2	2	2.1	1.8	2	0.5	2.1	2.6	2.2	5.5	7.1	0.7	9.5	8.9	10.5	0.8	1.5
Leptopelis	xeniae	Kibre	SB170		This study	M	30.4	10.8	9.3	4.5	2.5	2.3	1.8	3.5	1	1.7	3.4	2.5	7	9.4	1.1	12.7	11	13.6	1.1	2
Leptopelis	xeniae	Kibre	SB183	Holotype	This study	M	28.9	10.9	9.4	4.1	2.3	2.4	2.4	3.2	0.8	2	2.8	2.5	6.9	8.1	0.9	12	11	13.3	0.9	2.8
Leptopelis	xeniae	Kibre	SB184		This study	M	29.7	10.4	9.3	3.4	1.8	2.3	1.6	2.9	0.4	1.5	3.8	2.2	6.1	7.7	0.8	11	11.6	13.3	0.7	1.7
Leptopelis	xeniae	Kofele	SB186		This study	M	29.8	9.8	9.2	4	2.5	2.2	1.7	3.3	1	1.7	3.2	2	6.7	7.1	1.1	8.4	9.5	11.1	1.2	1.9
Leptopelis	xeniae	Kofele	SB187		This study	M	28	9.9	8.9	3.6	2.1	2.5	1.4	2.7	0.5	2.7	3.9	2.2	5.7	8.6	0.9	9.8	9.6	11.5	0.7	2.1
Leptopelis	xeniae	Kofele	SB188		This study	M	29.3	10.8	9.8	4.2	2.4	2.9	1.8	3.6	0.8	1.8	3.1	2.6	7.6	8.8	0.9	11	10.8	13.5	0.8	2
Leptopelis	xeniae	Kofele	SB189		This study	M	26.1	10.1	9.3	4.3	2.5	2.9	2.2	3.1	1	1.8	3.2	2.2	5.8	8.2	0.8	10.4	9.1	10.9	0.9	1.9
Leptopelis	xeniae	Kofele	SB190		This study	M	28	10.8	9.5	4.1	2.7	3	2.2	3.3	0.8	2.1	3.2	2.4	6	8.7	1	10.4	9.9	12.9	1	2.1
Leptopelis	xeniae	Kofele	SB191		This study	M	25.8	10.1	8.5	4.2	2	2.3	2.1	3.2	0.8	1.7	3.4	2.1	5.5	7.7	0.5	8.7	9.6	11.2	0.6	1.9
Leptopelis	xeniae	Kofele	SB192		This study	M	28.4	10.5	9.7	4.2	2.3	2.6	1.8	2.5	0.6	2.1	3.5	3.2	5.9	8.7	0.8	8.9	10.1	12.7	0.6	2
Leptopelis	xeniae	Kofele	SB193		This study	M	28.9	10.7	9.1	3.8	2.2	2.7	1.3	2.5	0.7	2	3.7	2.5	5.7	7.6	0.6	8.8	9.3	12	0.6	1.7
Leptopelis	xeniae	Kofele	SB194		This study	M	25.8	10	10.3	3.4	1.6	2.1	1.2	2.5	0.4	2	3.2	2.2	5.5	7.8	0.6	9.1	8.5	11.6	0.7	1.9
Leptopelis	xeniae	Kofele	SB195		This study	M	25.6	9.5	8.3	3.2	1.9	2.2	0.9	2.3	0.3	1.4	2.8	2.2	5.2	8.5	0.8	8.5	9.2	10.8	0.6	1.3
Leptopelis	xeniae	Kofele	SB196		This study	M	28.8	10.7	9.1	3.8	2.2	2.3	1.6	2.6	0.5	2.2	3.6	2.5	6	8.2	0.7	9.2	9.6	12	0.8	1.8
Leptopelis	xeniae	Kofele	SB197		This study	F	39.4	14.9	12.4	4.6	2.6	3.2	1.5	3.5	0.6	2.3	4.5	2.6	8.7	12	1.3	14.8	13.6	17.8	1.3	2.2
Leptopelis	xeniae	Kofele	SB206		This study	M	27	9.9	9	3.9	2	2.5	1.6	2.8	0.4	1.6	3.2	2.2	5	8.6	0.5	9.9	9.1	11.5	0.6	1.2
Leptopelis	rugosus		ZMB-26913	Holotype of Pseudocassina ocellata	This study	F	41.96	15.85	14.63	6.21	3.26	4.01	2.61	3.62	1.34	2.15	4.74	3.46	8.71	13.21	1.03	20.69	16.76	20.4	0.9	3.53
Leptopelis	rugosus		ZMB-26915	Holotype of Pseudocassina rugosa	This study	F	44.72	16.16	13.34	6.07	3.22	4.44	2.46	4.62	0.75	1.39	4.53	3.67	10.13	14.98	1.22	19.28	16.8	21.34	0.9	3.4

## Sheet: Table S8
Males											Females
Importance of components											Importance of components
	Comp.1	Comp.2	Comp.3	Comp.4	Comp.5							Comp.1	Comp.2	Comp.3	Comp.4	Comp.5
Standard deviation	0.593434	0.284621	0.184178	0.175636	0.167921						Standard deviation	3.33883	1.30064	1.00316	0.768941	0.655079
Proportion of variance	0.582492	0.133992	0.0561077	0.0510235	0.0466399						Proportion of variance	0.696736	0.10573	0.062896	0.0369544	0.0268205
Cumulative proportion	0.582492	0.716484	0.772592	0.823615	0.870255						Cumulative proportion	0.696736	0.802465	0.865361	0.902316	0.929136
PCA loadings											PCA loadings
	Comp.1	Comp.2	Comp.3	Comp.4	Comp.5							Comp.1	Comp.2	Comp.3	Comp.4	Comp.5
SVL	0.2651	0.1187	0.1067	0.023	0.1172						SVL	0.2797	0.049	0.2835	0.0095	0.201
HW.head.width	0.266	0.1521	0.1406	0.0728	0.1272						HW.head.width	0.271	0.0035	0.163	-0.0629	0.4441
HL.head.length	0.2281	0.0889	-0.0094	0.1073	0.0411						HL.head.length	0.2785	-0.0969	0.044	-0.0829	0.1003
SL.snout.length	0.2453	0.0033	-0.1441	0.0387	-0.029						SL.snout.length	0.2828	-0.0556	-0.034	0.1478	-0.1683
NS.snout.nostril	0.2633	0.0523	-0.0697	-0.1291	-0.1455						NS.snout.nostril	0.2761	0.0896	0.0611	0.1964	-0.1201
IND.inter.nares	0.2483	-0.0213	-0.1352	-0.0312	0.1085						IND.inter.nares	0.2802	-0.0568	0.0365	0.2751	-0.0825
EN.eye.nostril	0.2639	-0.0676	-0.8068	-0.0183	-0.2255						EN.eye.nostril	0.2531	-0.1263	-0.2413	0.2133	-0.5267
IOD.interorbital	0.2378	-0.0101	-0.1523	-0.456	0.2341						IOD.interorbital	0.2085	-0.2085	-0.4713	0.4774	0.3375
TD.tympanum.diameter	0.2462	0.2183	0.2673	0.1108	-0.8153						TD.tympanum.diameter	0.2378	-0.3368	0.0825	0.0455	-0.1543
ED.eye.diameter	0.2341	0.0285	0.0753	0.3992	0.144						ED.eye.diameter	0.2269	-0.2955	-0.3093	-0.4351	0.2792
UEW.upper.eyelid.width	0.2128	-0.0048	0.1718	0.2346	0.2639						UEW.upper.eyelid.width	0.2621	-0.169	-0.0849	-0.4169	-0.0369
FLL.forearm.length	0.257	0.0307	0.0041	0.2763	0.045						FLL.forearm.length	0.2612	0.0657	0.0452	-0.4227	-0.4177
THL.thigh.length	0.2524	-0.1852	0.0611	0.1632	0.1821						THL.thigh.length	0.2214	0.4646	0.1223	0.0443	0.0127
TL.tibia	0.2343	-0.1959	-0.0056	0.1963	0.0378						TL.tibia	0.2378	0.4304	0.0452	0.0784	0.0014
Toe4DW.disc.width	0.2324	-0.799	0.2962	-0.2983	-0.1641						Toe4DW.disc.width	0.101	0.5274	-0.5978	-0.1646	0.0707
Metatarsal.tubercule.length	0.3004	0.4319	0.2293	-0.546	0.1019						Metatarsal.tubercule.length	0.2605	0.04	0.3443	0.0252	0.1694
PCA scores											PCA scores
	Comp.1	Comp.2	Comp.3	Comp.4	Comp.5							Comp.1	Comp.2	Comp.3	Comp.4	Comp.5
Leptopelis_shebellensis_15_143	-0.0163944	0.0575367	0.0637584	-0.153297	-0.237033						Leptopelis_Bale_15_152	2.47895	0.0532706	0.218816	0.23426	2.40222
Leptopelis_shebellensis_15_46	0.0194019	0.233219	-0.202059	-0.093629	-0.163249						Leptopelis_Bale_BM 1974.2951	3.66534	-2.37011	-0.53769	-0.596615	-0.332913
Leptopelis_shebellensis_15_510	0.619504	0.00152589	-0.044037	-0.395884	-0.151069						Leptopelis_Bale_BM 1975.1621	5.24796	-2.4218	-0.452186	-0.873106	-0.24137
Leptopelis_shebellensis_15_79	0.573949	0.395527	-0.0691801	0.0379694	0.314871						Leptopelis_Bale_BM 1975.1622	3.71519	-2.5288	-0.308255	-0.361301	-0.344525
Leptopelis_shebellensis_15_84	0.398238	0.398789	-0.157181	0.0168527	0.183306						Leptopelis_Bale_15_83	2.74562	-0.0126942	2.20406	0.301862	0.745373
Leptopelis_shebellensis_16_26	0.390175	0.460597	-0.220321	-0.140923	-0.0289331						Leptopelis_Bale_16_25	0.669275	-1.70024	0.414477	1.6205	-0.00710889
Leptopelis_shebellensis_16_28	-0.0325223	0.269272	-0.223671	-0.144753	0.147174						Leptopelis_Bale_16_9	-0.68017	-0.851179	1.70593	0.945993	-0.645003
Leptopelis_shebellensis_BM 1975.1623	0.677366	0.274778	-0.232471	0.220657	-0.0437623						Leptopelis_diffidens_LIV 1986.212.198	-2.72219	-0.0477146	-0.748411	0.625489	0.79417
Leptopelis_shebellensis_BM 1975.1624	0.669828	0.218659	-0.206187	0.233795	-0.072692						Leptopelis_diffidens_SB110	-2.56964	1.19793	-0.335623	-0.60988	-0.112503
Leptopelis_shebellensis_BM 1975.1625	0.414502	0.176008	-0.157218	0.222722	-0.0734642						Leptopelis_diffidens_SB111	-2.95736	0.859677	0.971511	-0.991321	-0.534718
Leptopelis_shebellensis_BM 1975.1626	0.412821	0.231707	-0.145999	0.236986	-0.0684261						Leptopelis_diffidens_SB138	0.465906	0.961138	1.31537	-0.460581	0.187426
Leptopelis_shebellensis_BM 1975.1627	0.144245	0.282218	-0.158155	0.268644	-0.0735462						Leptopelis_diffidens_SB794	-1.02582	0.118726	0.419047	0.410224	-0.653048
Leptopelis_shebellensis_16_88	-0.10679	0.148354	0.0309683	-0.215117	-0.012077						leptopelis_diffidens_SB814	-2.72107	0.0383583	0.470436	0.199705	-0.369933
Leptopelis_shebellensis_16_93	0.129219	0.512316	-0.280027	-0.133546	-0.000841441						Leptopelis_diffidens_SB816	1.48833	0.898704	-0.216162	-0.158139	-0.00188245
Leptopelis_shebellensis_SB482	0.584784	0.179954	0.122507	0.137159	0.269156						Leptopelis_diffidens_ZSM 81/2019	-2.9972	0.42247	-1.04725	0.206257	0.551059	Holotype
Leptopelis_shebellensis_SB483	0.0051604	0.0923512	-0.266516	-0.0920918	-0.385456						Leptopelis_gramineus_BM 1947.2.10.19	-3.81399	-1.31633	0.144342	-0.44013	-0.217853
Leptopelis_shebellensis_SB484	-0.102354	0.419376	-0.125976	0.152102	0.170914						Leptopelis_gramineus_BM 1969.193	-1.40403	-0.647671	-0.829891	0.705731	0.288693
Leptopelis_shebellensis_SB502	0.132999	0.0712479	-0.22111	-0.147294	0.00898373						Leptopelis_gramineus_BM 1975.1633	-9.72375	-1.37769	-1.15532	-0.365631	-0.12996
Leptopelis_shebellensis_SB504	0.446123	0.0665636	0.0631335	0.0447125	0.142969						Leptopelis_Kofele_SB197	-3.03984	0.190774	0.444534	-0.324161	0.643784
Leptopelis_shebellensis_SB505	0.30665	0.494011	-0.16028	0.119768	0.132384						Leptopelis_rugosus_SB555	1.64632	1.10806	0.153766	0.911036	-0.568774
Leptopelis_shebellensis_ZSM 80/2019	0.811151	0.633295	-0.262123	0.389581	0.140593						Leptopelis_rugosus_SB558	2.07896	1.58316	1.14978	0.257499	-0.737692
Leptopelis_shebellensis_SB61	0.272793	0.21079	-0.074103	0.184841	0.159872						Leptopelis_susanae_BMNH-1976.1006	3.16912	1.5971	-1.97465	-0.113675	0.0115284
Leptopelis_shebellensis_SB62	0.642698	0.288326	-0.0716714	0.193042	0.0257309						Leptopelis_susanae_BMNH-1976.1007	1.34894	1.83464	-1.43677	1.41476	-0.632711
Leptopelis_shebellensis_SB63	0.40357	0.0508618	0.0999551	0.166636	-0.0727294						Leptopelis_susanae_SB222	5.2341	1.04353	-1.28027	-0.736322	-0.173502
Leptopelis_diffidens_15_107	-0.579115	0.0303622	-0.109598	-0.0138952	-0.332648						Leptopelis_xeniae_SB151	-0.298945	1.3667	0.710397	-1.80245	0.0792386
Leptopelis_diffidens_16_62	-0.56781	-0.03581	-0.0911048	-0.262323	-0.0936798						Leptopelis_gramineus_Genoa-28564	-0.594584	0.0424016	0.554036	1.08314	-1.2287	Lectotype
Leptopelis_diffidens_SB103	-0.2382	-0.274954	-0.0292237	-0.142205	0.0434326						Leptopelis_Pseudocassina_ocellata_ZMB-26913	-0.0985083	0.179522	1.36991	0.375757	-0.0894627	Holotype
Leptopelis_diffidens_SB105	-0.799957	-0.00230815	0.0332698	-0.324337	0.0968698						Leptopelis_Pseudocassina_rugosa_ZMB-26915	-0.101404	0.505617	0.922154	0.474136	0.191573	Lectotype
Leptopelis_diffidens_SB109	-0.908745	0.0184347	-0.117541	-0.221751	-0.10239
Leptopelis_diffidens_SB112	-0.536065	-0.185909	0.29063	-0.126129	0.285879
Leptopelis_diffidens_SB113	-0.474321	-0.0268979	0.217868	0.0868145	-0.0190043
Leptopelis_diffidens_SB121	-0.450616	-0.115239	0.0876275	-0.162652	0.184369
Leptopelis_diffidens_SB128	-0.639134	-0.115598	-0.0944586	0.148364	0.472339
Leptopelis_diffidens_SB129	-0.615251	-0.0148463	0.408257	0.339971	-0.250988
Leptopelis_diffidens_SB130	-0.457775	-0.312771	-0.00945763	0.0957359	0.0284182
Leptopelis_diffidens_SB134	-0.601999	-0.111672	-0.0233628	0.036058	0.236107
Leptopelis_diffidens_SB135	-0.18235	0.0356446	-0.0090887	0.0441348	0.216483
Leptopelis_diffidens_SB136	-0.432007	0.0481396	0.306918	0.0545811	-0.161165
Leptopelis_diffidens_SB137	-0.118429	0.0631764	-0.0243569	-0.137495	0.00737927
Leptopelis_diffidens_SB95	-0.220742	-0.18483	0.219258	0.0321195	0.0747641
Leptopelis_diffidens_SB96	-0.768407	-0.192964	-0.0320301	-0.000668232	-0.08957
Leptopelis_diffidens_SB97	-0.572589	-0.139131	-0.302447	-0.0708204	-0.0604545
Leptopelis_diffidens_SB98	-0.470556	-0.177319	0.0853467	-0.089086	0.0702948
Leptopelis_diffidens_ZSM 83/2019	-1.66044	0.0181322	0.11462	-0.184048	0.384638
Leptopelis_gramineus_BM 1947.2.10.20	0.096517	0.0262101	-0.0721331	0.0978953	-0.0632955
Leptopelis_gramineus_BM 1975.1618	0.373002	0.0692567	0.422098	-0.167377	0.337145
Leptopelis_gramineus_BM 1975.1619	0.221888	0.178668	0.236428	-0.167733	0.0429723
Leptopelis_gramineus_SB211	-0.561256	-0.0581037	-0.0423564	-0.162105	0.0706345
Leptopelis_gramineus_SB212	-0.233861	0.0152206	-0.221854	0.154641	0.24371
Leptopelis_gramineus_SB213	-0.874785	0.104927	0.27945	0.304069	0.0705271
Leptopelis_gramineus_SB214	-0.648583	-0.155997	-0.00265339	-0.120394	-0.135435
Leptopelis_gramineus_SB227	-1.57048	-0.158404	-0.288373	-0.00098547	0.365644
Leptopelis_xeniae_Kofele_SB186	-0.476518	-0.174593	0.062972	-0.265686	-0.184241
Leptopelis_xeniae_Kofele_SB187	-0.551758	0.364018	0.282282	0.0808423	-0.356186
Leptopelis_xeniae_Kofele_SB188	-0.220987	0.11641	-0.0607304	-0.0422082	0.0201709
Leptopelis_xeniae_Kofele_SB189	-0.387406	-0.000922255	-0.234141	-0.146341	-0.183829
Leptopelis_xeniae_Kofele_SB190	-0.174769	-0.00115942	-0.120044	-0.201573	-0.262791
Leptopelis_xeniae_Kofele_SB191	-0.687968	0.320084	-0.301783	-0.0401482	-0.0862488
Leptopelis_xeniae_Kofele_SB192	-0.454672	0.421823	-0.00744935	0.211464	-0.137188
Leptopelis_xeniae_Kofele_SB193	-0.703759	0.378758	0.183719	0.233036	-0.0891894
Leptopelis_xeniae_Kofele_SB194	-0.931987	0.291391	0.33838	0.0681744	-0.133186
Leptopelis_xeniae_Kofele_SB195	-1.33273	0.164574	0.324741	0.207637	0.123882
Leptopelis_xeniae_Kofele_SB196	-0.547464	0.169312	0.156005	0.126527	-0.256059
Leptopelis_xeniae_Kofele_SB206	-0.930863	0.115185	-0.171465	0.241091	-0.0165044
Leptopelis_rugosus_16_103	0.789235	0.167591	0.120345	0.0253457	-0.0037097
Leptopelis_rugosus_16_109	0.136428	0.321859	-0.0315662	-0.223788	-0.102024
Leptopelis_rugosus_16_116	0.645447	0.0780237	0.0273168	-0.21547	0.125093
Leptopelis_rugosus_16_130	0.323801	0.118243	-0.110244	-0.0886227	0.0927446
Leptopelis_rugosus_16_150	0.584677	0.0597718	0.00286012	-0.191795	0.121646
Leptopelis_rugosus_16_151	0.733049	0.00347921	0.110754	-0.178038	0.236329
Leptopelis_rugosus_16_152	0.253019	-0.012705	0.231124	-0.120523	0.0406952
Leptopelis_rugosus_16_153	0.576741	-0.0263974	0.133324	-0.157442	0.0693102
Leptopelis_rugosus_16_154	0.38426	0.186895	0.031438	-0.0718515	-0.17487
Leptopelis_rugosus_16_164	0.410658	0.102818	-0.111976	-0.224539	-0.114315
Leptopelis_rugosus_16_168	1.11331	0.0682779	0.172977	-0.28443	-0.193018
Leptopelis_rugosus_16_172	0.677661	0.142567	-0.0767555	-0.166269	0.0565875
Leptopelis_rugosus_SB532	0.936397	0.00302894	0.0650077	-0.265849	0.201005
Leptopelis_rugosus_SB533	0.343443	-4.39585e-05	0.346666	-0.0395116	-0.0381714
Leptopelis_rugosus_SB540	0.313827	-0.0109402	0.079196	-0.196639	-0.0381494
Leptopelis_rugosus_SB541	0.893851	-0.106477	0.339111	-0.229517	0.0240902
Leptopelis_rugosus_SB542	0.447748	0.253028	0.039973	0.135714	0.0627398
Leptopelis_rugosus_SB556	0.698994	-0.0898462	0.320704	0.0103623	0.00138878
Leptopelis_rugosus_SB608	0.660571	0.0561208	0.353474	-0.00136358	-0.019185
Leptopelis_rugosus_SB609	0.864892	0.013111	0.0384995	-0.106102	-0.26
Leptopelis_rugosus_SB610	0.958511	0.116578	0.161901	0.163873	-0.0231624
Leptopelis_rugosus_SB896	0.715989	-0.0983083	0.067754	0.15534	0.124861
Leptopelis_susanae_BMNH-1974.2962	0.0554078	-0.628569	-0.23102	0.176262	-0.147487
Leptopelis_susanae_BMNH-1974.2970	-0.301581	-0.620895	-0.197729	0.0545912	0.243645
Leptopelis_susanae_BMNH-1976.1005	0.227633	-0.731949	-0.225733	0.0151279	0.129311	Holotype
Leptopelis_susanae_BMNH-1976.1023	0.482107	-0.774369	-0.145008	0.00123906	-0.00299994
Leptopelis_susanae_BMNH-1976.1024	0.288321	-0.590373	-0.0981148	-0.0428493	-0.0548401
Leptopelis_susanae_BMNH-1976.1083	0.0405904	-0.585862	-0.36324	0.211676	-0.0767271
Leptopelis_susanae_SB217	0.624399	-0.537276	0.0529083	0.240874	-0.0375853
Leptopelis_susanae_SB219	0.304607	-0.551691	-0.0299985	-0.0891772	0.024334
Leptopelis_susanae_SB220	0.412868	-0.62292	0.159402	0.0908407	-0.130641
Leptopelis_susanae_SB221	0.374783	-0.602779	0.024201	0.232279	0.0457114
Leptopelis_susanae_SB223	0.591529	-0.610067	0.0344977	0.0583449	-0.0678136
Leptopelis_susanae_SB224	0.684526	-0.526448	0.00898302	0.295988	-0.0594014
Leptopelis_susanae_SB225	0.823359	-0.382191	-0.198793	0.325531	-0.123873
Leptopelis_xeniae_SB152	-0.373766	0.050778	-0.0253004	0.0212418	0.191201
Leptopelis_xeniae_SB153	-0.302403	-0.0814633	0.474596	0.283304	-0.160986
Leptopelis_xeniae_SB167	-0.747794	-0.183946	-0.173933	-0.218059	-0.0603326
Leptopelis_xeniae_SB168	-0.674931	-0.116141	-0.0725969	0.0170053	-0.097381
Leptopelis_xeniae_SB169	-0.925555	0.0107757	-0.0388225	0.136576	-0.455243
Leptopelis_xeniae_SB170	-0.167115	-0.173123	0.0541253	-0.0988502	0.0031199
Leptopelis_xeniae_SB183	-0.124246	0.14476	-0.112034	-0.253327	-0.171801
Leptopelis_xeniae_SB184	-0.659405	0.0894906	0.00546733	0.19037	0.145621
Leptopelis_gramineus_Genoa-49850	-0.880418	-0.00321916	-0.313853	-0.267372	-0.0265364	Holotype

## Sheet: Table S9
Males							Females
SVL							SVL
	difference	lower bound	upper bound	adjusted p-value				difference	lower bound	upper bound	adjusted p-value
L. gramineus - L. diffidens	2.866	-1.09392	6.82592	0.316654			L. gramineus - L. diffidens	-7.50542	-20.5212	5.51041	0.516959
L. rugosus - L. diffidens	11.2496	8.32504	14.1742	2.23288e-10			L. rugosus - L. diffidens	5.84625	-5.92701	17.6195	0.675281
L. shebellensis - L. diffidens	8.70267	5.83669	11.5686	2.23506e-10			L. shebellensis - L. diffidens	11.3763	1.76343	20.9891	0.0138195
L. susanae - L. diffidens	5.6935	2.237	9.15	5.94678e-05			L. susanae - L. diffidens	7.56792	-5.44791	20.5837	0.507595
L. xeniae - L. diffidens	0.0235	-3.93642	3.98342	1			L. xeniae - L. diffidens	5.50125	-14.8906	25.8931	0.972236
L. xeniae.Kofele - L. diffidens	0.161	-3.2955	3.6175	0.999999			L. xeniae.Kofele - L. diffidens	-2.59875	-22.9906	17.7931	0.999511
L. rugosus - L. gramineus	8.38364	4.47548	12.2918	8.36308e-08			L. rugosus - L. gramineus	13.3517	-1.33216	28.0355	0.0906372
L. shebellensis - L. gramineus	5.83667	1.97218	9.70115	0.000304744			L. shebellensis - L. gramineus	18.8817	5.86584	31.8975	0.00192832
L. susanae - L. gramineus	2.8275	-1.49312	7.14812	0.440356			L. susanae - L. gramineus	15.0733	-0.624342	30.771	0.0651745
L. xeniae - L. gramineus	-2.8425	-7.57551	1.89051	0.546196			L. xeniae - L. gramineus	13.0067	-9.1932	35.2065	0.49896
L. xeniae.Kofele - L. gramineus	-2.705	-7.02562	1.61562	0.495463			L. xeniae.Kofele - L. gramineus	4.90667	-17.2932	27.1065	0.989847
L. shebellensis - L. rugosus	-2.54697	-5.34099	0.247047	0.0983183			L. shebellensis - L. rugosus	5.53	-6.24326	17.3033	0.72651
L. susanae - L. rugosus	-5.55614	-8.95321	-2.15907	6.85537e-05			L. susanae - L. rugosus	1.72167	-12.9622	16.4055	0.999697
L. xeniae - L. rugosus	-11.2261	-15.1343	-7.31799	2.25376e-10			L. xeniae - L. rugosus	-0.345	-21.8399	21.1499	1
L. xeniae.Kofele - L. rugosus	-11.0886	-14.4857	-7.69157	2.23338e-10			L. xeniae.Kofele - L. rugosus	-8.445	-29.9399	13.0499	0.85462
L. susanae - L. shebellensis	-3.00917	-6.35591	0.337574	0.107481			L. susanae - L. shebellensis	-3.80833	-16.8242	9.20749	0.959074
L. xeniae - L. shebellensis	-8.67917	-12.5436	-4.81468	2.04333e-08			L. xeniae - L. shebellensis	-5.875	-26.2669	14.5169	0.961946
L. xeniae.Kofele - L. shebellensis	-8.54167	-11.8884	-5.19493	4.63269e-10			L. xeniae.Kofele - L. shebellensis	-13.975	-34.3669	6.41688	0.322891
L. xeniae - L. susanae	-5.67	-9.99062	-1.34938	0.0027173			L. xeniae - L. susanae	-2.06667	-24.2665	20.1332	0.999921
L. xeniae.Kofele - L. susanae	-5.5325	-9.39698	-1.66802	0.000747008			L. xeniae.Kofele - L. susanae	-10.1667	-32.3665	12.0332	0.748121
L. xeniae.Kofele - L. xeniae	0.1375	-4.18312	4.45812	1			L. xeniae.Kofele - L. xeniae	-8.1	-35.2892	19.0892	0.955482
HW.head.width							HW.head.width
	difference	lower bound	upper bound	adjusted p-value				difference	lower bound	upper bound	adjusted p-value
L. gramineus - L. diffidens	2.00327e-05	-0.0273953	0.0274354	1			L. gramineus - L. diffidens	0.0317881	-0.0217168	0.085293	0.478607
L. rugosus - L. diffidens	-0.00349105	-0.0237386	0.0167565	0.998525			L. rugosus - L. diffidens	-0.0269047	-0.0753018	0.0214923	0.553063
L. shebellensis - L. diffidens	-0.00726841	-0.0271102	0.0125734	0.925939			L. shebellensis - L. diffidens	-0.0163886	-0.0572916	0.0245144	0.840015
L. susanae - L. diffidens	-0.0157642	-0.0396943	0.00816589	0.432098			L. susanae - L. diffidens	-0.0068794	-0.0603843	0.0466255	0.999465
L. xeniae - L. diffidens	-0.00531199	-0.0327274	0.0221034	0.997165			L. xeniae - L. diffidens	-0.0163693	-0.100195	0.0674569	0.99454
L. xeniae.Kofele - L. diffidens	-0.00235723	-0.0262873	0.0215729	0.999942			L. xeniae.Kofele - L. diffidens	0.00601385	-0.0778123	0.08984	0.999982
L. rugosus - L. gramineus	-0.00351108	-0.0305681	0.0235459	0.99971			L. rugosus - L. gramineus	-0.0586928	-0.119055	0.00166886	0.0600417
L. shebellensis - L. gramineus	-0.00728844	-0.0340431	0.0194662	0.982372			L. shebellensis - L. gramineus	-0.0481767	-0.102714	0.00636058	0.105966
L. susanae - L. gramineus	-0.0157842	-0.0456969	0.0141284	0.690083			L. susanae - L. gramineus	-0.0386675	-0.103197	0.0258619	0.468898
L. xeniae - L. gramineus	-0.00533202	-0.0380997	0.0274356	0.998937			L. xeniae - L. gramineus	-0.0481574	-0.139416	0.043101	0.609167
L. xeniae.Kofele - L. gramineus	-0.00237726	-0.0322899	0.0275354	0.999984			L. xeniae.Kofele - L. gramineus	-0.0257743	-0.117033	0.0654841	0.96434
L. shebellensis - L. rugosus	-0.00377736	-0.023121	0.0155662	0.997039			L. shebellensis - L. rugosus	0.0105161	-0.0390198	0.0600521	0.991493
L. susanae - L. rugosus	-0.0122732	-0.0357918	0.0112455	0.701109			L. susanae - L. rugosus	0.0200254	-0.0403364	0.0803871	0.925749
L. xeniae - L. rugosus	-0.00182095	-0.0288779	0.025236	0.999994			L. xeniae - L. rugosus	0.0105355	-0.077825	0.098896	0.999653
L. xeniae.Kofele - L. rugosus	0.00113382	-0.0223848	0.0246525	0.999999			L. xeniae.Kofele - L. rugosus	0.0329186	-0.0554419	0.121279	0.879414
L. susanae - L. shebellensis	-0.00849579	-0.031666	0.0146744	0.925619			L. susanae - L. shebellensis	0.0095092	-0.0450281	0.0640465	0.997047
L. xeniae - L. shebellensis	0.00195642	-0.0247982	0.0287111	0.99999			L. xeniae - L. shebellensis	1.93358e-05	-0.0844695	0.0845081	1
L. xeniae.Kofele - L. shebellensis	0.00491118	-0.018259	0.0280814	0.995351			L. xeniae.Kofele - L. shebellensis	0.0224025	-0.0620863	0.106891	0.973688
L. xeniae - L. susanae	0.0104522	-0.0194604	0.0403648	0.940308			L. xeniae - L. susanae	-0.00948987	-0.100748	0.0817685	0.999843
L. xeniae.Kofele - L. susanae	0.013407	-0.0133477	0.0401616	0.739277			L. xeniae.Kofele - L. susanae	0.0128933	-0.0783651	0.104152	0.999086
L. xeniae.Kofele - L. xeniae	0.00295476	-0.0269579	0.0328674	0.999941			L. xeniae.Kofele - L. xeniae	0.0223831	-0.0893851	0.134151	0.993752
HL.head.length							HL.head.length
	difference	lower bound	upper bound	adjusted p-value				difference	lower bound	upper bound	adjusted p-value
L. gramineus - L. diffidens	-0.0130028	-0.0433349	0.0173292	0.854863			L. gramineus - L. diffidens	0.021633	-0.0496801	0.092946	0.951595
L. rugosus - L. diffidens	-0.0246107	-0.0470124	-0.00220898	0.0216449			L. rugosus - L. diffidens	-0.0030072	-0.0675123	0.0614979	0.999999
L. shebellensis - L. diffidens	-0.00432151	-0.0262742	0.0176312	0.996905			L. shebellensis - L. diffidens	-0.00821721	-0.0608854	0.044451	0.998463
L. susanae - L. diffidens	0.00522106	-0.0212549	0.0316971	0.996874			L. susanae - L. diffidens	0.0253565	-0.0459565	0.0966696	0.902669
L. xeniae - L. diffidens	-0.00313312	-0.0334652	0.0271989	0.999923			L. xeniae - L. diffidens	-0.033572	-0.145298	0.0781541	0.953671
L. xeniae.Kofele - L. diffidens	0.00473315	-0.0217429	0.0312091	0.998191			L. xeniae.Kofele - L. diffidens	0.00956983	-0.102156	0.121296	0.999951
L. rugosus - L. gramineus	-0.0116079	-0.0415434	0.0183277	0.904718			L. rugosus - L. gramineus	-0.0246402	-0.105092	0.0558118	0.949418
L. shebellensis - L. gramineus	0.00868132	-0.0209197	0.0382824	0.974371			L. shebellensis - L. gramineus	-0.0298502	-0.101163	0.0414629	0.815644
L. susanae - L. gramineus	0.0182239	-0.0148711	0.0513189	0.645652			L. susanae - L. gramineus	0.00372356	-0.0822832	0.0897304	0.999999
L. xeniae - L. gramineus	0.00986972	-0.026384	0.0461235	0.982431			L. xeniae - L. gramineus	-0.055205	-0.176837	0.066427	0.755508
L. xeniae.Kofele - L. gramineus	0.017736	-0.015359	0.050831	0.674328			L. xeniae.Kofele - L. gramineus	-0.0120631	-0.133695	0.109569	0.999885
L. shebellensis - L. rugosus	0.0202892	-0.00111235	0.0416907	0.0750766			L. shebellensis - L. rugosus	-0.00521001	-0.0697151	0.0592951	0.999966
L. susanae - L. rugosus	0.0298318	0.00381097	0.0558526	0.0140057			L. susanae - L. rugosus	0.0283637	-0.0520883	0.108816	0.906076
L. xeniae - L. rugosus	0.0214776	-0.00845797	0.0514131	0.327053			L. xeniae - L. rugosus	-0.0305648	-0.148334	0.0872048	0.977036
L. xeniae.Kofele - L. rugosus	0.0293438	0.00332305	0.0553646	0.0166465			L. xeniae.Kofele - L. rugosus	0.012577	-0.105193	0.130347	0.999823
L. susanae - L. shebellensis	0.00954258	-0.0160927	0.0351779	0.920412			L. susanae - L. shebellensis	0.0335737	-0.0377393	0.104887	0.724487
L. xeniae - L. shebellensis	0.00118839	-0.0284127	0.0307895	1			L. xeniae - L. shebellensis	-0.0253548	-0.137081	0.0863713	0.988355
L. xeniae.Kofele - L. shebellensis	0.00905466	-0.0165806	0.0346899	0.937264			L. xeniae.Kofele - L. shebellensis	0.017787	-0.0939391	0.129513	0.998279
L. xeniae - L. susanae	-0.00835418	-0.0414492	0.0247408	0.988134			L. xeniae - L. susanae	-0.0589286	-0.180561	0.0627034	0.698603
L. xeniae.Kofele - L. susanae	-0.000487918	-0.030089	0.0291131	1			L. xeniae.Kofele - L. susanae	-0.0157867	-0.137419	0.105845	0.999457
L. xeniae.Kofele - L. xeniae	0.00786626	-0.0252287	0.0409613	0.99137			L. xeniae.Kofele - L. xeniae	0.0431419	-0.105826	0.19211	0.961002
SL.snout.length							SL.snout.length
	difference	lower bound	upper bound	adjusted p-value				difference	lower bound	upper bound	adjusted p-value
L. gramineus - L. diffidens	0.000359688	-0.0150795	0.0157989	1			L. gramineus - L. diffidens	0.0109371	-0.0214511	0.0433252	0.921839
L. rugosus - L. diffidens	-0.00485098	-0.0162536	0.00655161	0.859271			L. rugosus - L. diffidens	0.00882377	-0.0204724	0.03812	0.953165
L. shebellensis - L. diffidens	0.000633484	-0.0105406	0.0118075	0.999998			L. shebellensis - L. diffidens	0.000598381	-0.0233219	0.0245186	1
L. susanae - L. diffidens	0.0137225	0.000246088	0.0271989	0.0430921			L. susanae - L. diffidens	0.0194284	-0.0129598	0.0518166	0.472149
L. xeniae - L. diffidens	0.00689151	-0.00854766	0.0223307	0.829639			L. xeniae - L. diffidens	-0.0134508	-0.0641933	0.0372917	0.974517
L. xeniae.Kofele - L. diffidens	0.00264574	-0.0108307	0.0161222	0.996951			L. xeniae.Kofele - L. diffidens	-0.0145943	-0.0653368	0.0361482	0.962251
L. rugosus - L. gramineus	-0.00521067	-0.020448	0.0100267	0.946012			L. rugosus - L. gramineus	-0.00211328	-0.0386521	0.0344255	0.999995
L. shebellensis - L. gramineus	0.000273796	-0.0147933	0.0153409	1			L. shebellensis - L. gramineus	-0.0103387	-0.0427268	0.0220495	0.938988
L. susanae - L. gramineus	0.0133628	-0.0034827	0.0302083	0.214911			L. susanae - L. gramineus	0.00849135	-0.0305702	0.0475529	0.99069
L. xeniae - L. gramineus	0.00653182	-0.0119215	0.0249852	0.936647			L. xeniae - L. gramineus	-0.0243879	-0.0796293	0.0308535	0.777393
L. xeniae.Kofele - L. gramineus	0.00228606	-0.0145595	0.0191316	0.999624			L. xeniae.Kofele - L. gramineus	-0.0255314	-0.0807728	0.0297101	0.740429
L. shebellensis - L. rugosus	0.00548446	-0.00540902	0.0163779	0.735034			L. shebellensis - L. rugosus	-0.00822539	-0.0375216	0.0210708	0.966338
L. susanae - L. rugosus	0.0185735	0.00532877	0.0318182	0.00103381			L. susanae - L. rugosus	0.0106046	-0.0259341	0.0471434	0.960604
L. xeniae - L. rugosus	0.0117425	-0.00349485	0.0269798	0.245287			L. xeniae - L. rugosus	-0.0222746	-0.0757619	0.0312127	0.819046
L. xeniae.Kofele - L. rugosus	0.00749672	-0.00574799	0.0207414	0.615294			L. xeniae.Kofele - L. rugosus	-0.0234181	-0.0769053	0.0300692	0.783695
L. susanae - L. shebellensis	0.013089	4.05362e-05	0.0261375	0.0487614			L. susanae - L. shebellensis	0.01883	-0.0135581	0.0512182	0.507699
L. xeniae - L. shebellensis	0.00625803	-0.00880906	0.0213251	0.872449			L. xeniae - L. shebellensis	-0.0140492	-0.0647917	0.0366933	0.968519
L. xeniae.Kofele - L. shebellensis	0.00201226	-0.0110362	0.0150607	0.999217			L. xeniae.Kofele - L. shebellensis	-0.0151927	-0.0659352	0.0355498	0.954435
L. xeniae - L. susanae	-0.00683099	-0.0236765	0.0100145	0.884596			L. xeniae - L. susanae	-0.0328792	-0.0881207	0.0223622	0.481055
L. xeniae.Kofele - L. susanae	-0.0110768	-0.0261438	0.00399033	0.298276			L. xeniae.Kofele - L. susanae	-0.0340227	-0.0892641	0.0212187	0.442059
L. xeniae.Kofele - L. xeniae	-0.00424577	-0.0210913	0.0125998	0.988229			L. xeniae.Kofele - L. xeniae	-0.00114347	-0.0688001	0.0665132	1
NS.snout.nostril							NS.snout.nostril
	difference	lower bound	upper bound	adjusted p-value				difference	lower bound	upper bound	adjusted p-value
L. gramineus - L. diffidens	-0.0060657	-0.0161902	0.00405882	0.549117			L. gramineus - L. diffidens	-0.00738988	-0.0282132	0.0134334	0.903445
L. rugosus - L. diffidens	0.00335426	-0.00412319	0.0108317	0.826327			L. rugosus - L. diffidens	0.0114356	-0.00739978	0.0302709	0.458401
L. shebellensis - L. diffidens	0.00230388	-0.00502371	0.00963147	0.96386			L. shebellensis - L. diffidens	0.0087714	-0.00660761	0.0241504	0.529287
L. susanae - L. diffidens	0.00576274	-0.00307466	0.0146001	0.444819			L. susanae - L. diffidens	0.0234301	0.00260684	0.0442534	0.0209802
L. xeniae - L. diffidens	0.00787555	-0.00224896	0.0180001	0.235284			L. xeniae - L. diffidens	0.004133	-0.0284908	0.0367568	0.999527
L. xeniae.Kofele - L. diffidens	0.00742902	-0.00140838	0.0162664	0.159957			L. xeniae.Kofele - L. diffidens	0.00275442	-0.0298694	0.0353782	0.999955
L. rugosus - L. gramineus	0.00941996	-0.000572204	0.0194121	0.0781365			L. rugosus - L. gramineus	0.0188255	-0.00466636	0.0423173	0.174337
L. shebellensis - L. gramineus	0.00836958	-0.00151094	0.0182501	0.153371			L. shebellensis - L. gramineus	0.0161613	-0.004662	0.0369846	0.201071
L. susanae - L. gramineus	0.0118284	0.00078169	0.0228752	0.0276489			L. susanae - L. gramineus	0.03082	0.00570618	0.0559338	0.0100584
L. xeniae - L. gramineus	0.0139413	0.00184014	0.0260424	0.0132939			L. xeniae - L. gramineus	0.0115229	-0.0239934	0.0470392	0.934408
L. xeniae.Kofele - L. gramineus	0.0134947	0.00244797	0.0245415	0.00682507			L. xeniae.Kofele - L. gramineus	0.0101443	-0.025372	0.0456606	0.963473
L. shebellensis - L. rugosus	-0.00105038	-0.00819398	0.00609322	0.999404			L. shebellensis - L. rugosus	-0.00266418	-0.0214995	0.0161712	0.999115
L. susanae - L. rugosus	0.00240848	-0.00627698	0.0110939	0.980693			L. susanae - L. rugosus	0.0119945	-0.0114973	0.0354864	0.647833
L. xeniae - L. rugosus	0.00452129	-0.00547087	0.0145135	0.820423			L. xeniae - L. rugosus	-0.00730259	-0.0416911	0.0270859	0.991766
L. xeniae.Kofele - L. rugosus	0.00407476	-0.00461069	0.0127602	0.794124			L. xeniae.Kofele - L. rugosus	-0.00868116	-0.0430697	0.0257074	0.979987
L. susanae - L. shebellensis	0.00345886	-0.00509791	0.0120156	0.886129			L. susanae - L. shebellensis	0.0146587	-0.00616456	0.035482	0.294574
L. xeniae - L. shebellensis	0.00557167	-0.00430884	0.0154522	0.619488			L. xeniae - L. shebellensis	-0.00463841	-0.0372622	0.0279854	0.999088
L. xeniae.Kofele - L. shebellensis	0.00512514	-0.00343163	0.0136819	0.549424			L. xeniae.Kofele - L. shebellensis	-0.00601698	-0.0386408	0.0266068	0.99613
L. xeniae - L. susanae	0.00211281	-0.00893394	0.0131596	0.997362			L. xeniae - L. susanae	-0.0192971	-0.0548134	0.0162192	0.582807
L. xeniae.Kofele - L. susanae	0.00166628	-0.00821423	0.0115468	0.998698			L. xeniae.Kofele - L. susanae	-0.0206757	-0.056192	0.0148406	0.50622
L. xeniae.Kofele - L. xeniae	-0.000446529	-0.0114933	0.0106002	1			L. xeniae.Kofele - L. xeniae	-0.00137857	-0.044877	0.0421198	1
IND.inter.nares							IND.inter.nares
	difference	lower bound	upper bound	adjusted p-value				difference	lower bound	upper bound	adjusted p-value
L. gramineus - L. diffidens	0.000639368	-0.0123584	0.0136371	0.999999			L. gramineus - L. diffidens	-0.00447144	-0.02592	0.0169771	0.992531
L. rugosus - L. diffidens	0.000440723	-0.00915875	0.0100402	0.999999			L. rugosus - L. diffidens	0.0130575	-0.0063435	0.0324585	0.342468
L. shebellensis - L. diffidens	-0.00257826	-0.0119853	0.00682883	0.981814			L. shebellensis - L. diffidens	0.00829878	-0.00754206	0.0241396	0.621505
L. susanae - L. diffidens	0.0108041	-0.000541253	0.0221495	0.0726813			L. susanae - L. diffidens	0.0150715	-0.00637707	0.0365201	0.29646
L. xeniae - L. diffidens	-0.00214682	-0.0151446	0.0108509	0.998843			L. xeniae - L. diffidens	-0.011281	-0.0448845	0.0223225	0.923805
L. xeniae.Kofele - L. diffidens	0.00269778	-0.00864758	0.0140431	0.991351			L. xeniae.Kofele - L. diffidens	0.00256887	-0.0310346	0.0361724	0.999975
L. rugosus - L. gramineus	-0.000198645	-0.0130265	0.0126292	1			L. rugosus - L. gramineus	0.0175289	-0.00666835	0.0417262	0.265444
L. shebellensis - L. gramineus	-0.00321762	-0.0159021	0.00946688	0.987826			L. shebellensis - L. gramineus	0.0127702	-0.00867837	0.0342188	0.480681
L. susanae - L. gramineus	0.0101647	-0.00401696	0.0243465	0.328238			L. susanae - L. gramineus	0.019543	-0.00632501	0.0454109	0.225177
L. xeniae - L. gramineus	-0.00278619	-0.0183215	0.0127491	0.998158			L. xeniae - L. gramineus	-0.00680954	-0.0433924	0.0297733	0.995931
L. xeniae.Kofele - L. gramineus	0.00205841	-0.0121233	0.0162401	0.999447			L. xeniae.Kofele - L. gramineus	0.00704031	-0.0295425	0.0436232	0.995128
L. shebellensis - L. rugosus	-0.00301898	-0.0121899	0.0061519	0.954902			L. shebellensis - L. rugosus	-0.00475871	-0.0241597	0.0146423	0.982678
L. susanae - L. rugosus	0.0103634	-0.000786913	0.0215137	0.0862938			L. susanae - L. rugosus	0.00201404	-0.0221832	0.0262113	0.999959
L. xeniae - L. rugosus	-0.00258754	-0.0154154	0.0102403	0.996458			L. xeniae - L. rugosus	-0.0243385	-0.0597597	0.0110827	0.320092
L. xeniae.Kofele - L. rugosus	0.00225706	-0.00889324	0.0134074	0.996389			L. xeniae.Kofele - L. rugosus	-0.0104886	-0.0459098	0.0249326	0.956721
L. susanae - L. shebellensis	0.0133824	0.00239727	0.0243675	0.00705508			L. susanae - L. shebellensis	0.00677275	-0.0146758	0.0282213	0.94189
L. xeniae - L. shebellensis	0.000431437	-0.0122531	0.0131159	1			L. xeniae - L. shebellensis	-0.0195798	-0.0531832	0.0140237	0.505203
L. xeniae.Kofele - L. shebellensis	0.00527604	-0.00570907	0.0162611	0.775619			L. xeniae.Kofele - L. shebellensis	-0.00572991	-0.0393334	0.0278736	0.997482
L. xeniae - L. susanae	-0.0129509	-0.0271326	0.00123077	0.0971638			L. xeniae - L. susanae	-0.0263525	-0.0629354	0.0102303	0.271068
L. xeniae.Kofele - L. susanae	-0.00810633	-0.0207908	0.00457817	0.469957			L. xeniae.Kofele - L. susanae	-0.0125027	-0.0490855	0.0240802	0.917693
L. xeniae.Kofele - L. xeniae	0.0048446	-0.00933711	0.0190263	0.946276			L. xeniae.Kofele - L. xeniae	0.0138499	-0.0309548	0.0586545	0.947234
EN.eye.nostril							EN.eye.nostril
	difference	lower bound	upper bound	adjusted p-value				difference	lower bound	upper bound	adjusted p-value
L. gramineus - L. diffidens	-0.00360849	-0.0171477	0.00993072	0.984251			L. gramineus - L. diffidens	0.00027991	-0.0236256	0.0241855	1
L. rugosus - L. diffidens	-0.0072674	-0.0172668	0.00273197	0.311707			L. rugosus - L. diffidens	0.00066994	-0.0209535	0.0222933	1
L. shebellensis - L. diffidens	0.00283538	-0.00696358	0.0126343	0.976046			L. shebellensis - L. diffidens	0.00315683	-0.0144986	0.0208123	0.996732
L. susanae - L. diffidens	0.0115867	-0.000231326	0.0234047	0.0584429			L. susanae - L. diffidens	0.0156081	-0.00829743	0.0395137	0.37601
L. xeniae - L. diffidens	0.00510202	-0.00843719	0.0186412	0.915955			L. xeniae - L. diffidens	-0.0187177	-0.0561705	0.0187352	0.669054
L. xeniae.Kofele - L. diffidens	-0.000894771	-0.0127128	0.0109232	0.999988			L. xeniae.Kofele - L. diffidens	-0.0206466	-0.0580994	0.0168062	0.567018
L. rugosus - L. gramineus	-0.00365891	-0.0170211	0.00970331	0.981899			L. rugosus - L. gramineus	0.00039003	-0.0265791	0.0273591	1
L. shebellensis - L. gramineus	0.00644387	-0.00676905	0.0196568	0.762945			L. shebellensis - L. gramineus	0.00287692	-0.0210286	0.0267825	0.999648
L. susanae - L. gramineus	0.0151952	0.000422669	0.0299676	0.0395568			L. susanae - L. gramineus	0.0153282	-0.013503	0.0441594	0.606057
L. xeniae - L. gramineus	0.00871051	-0.00747194	0.024893	0.66978			L. xeniae - L. gramineus	-0.0189976	-0.059771	0.0217759	0.733523
L. xeniae.Kofele - L. gramineus	0.00271372	-0.0120588	0.0174862	0.997893			L. xeniae.Kofele - L. gramineus	-0.0209265	-0.0617	0.019847	0.642595
L. shebellensis - L. rugosus	0.0101028	0.000549853	0.0196557	0.0309821			L. shebellensis - L. rugosus	0.00248689	-0.0191365	0.0241103	0.999729
L. susanae - L. rugosus	0.0188541	0.00723926	0.0304689	7.96234e-05			L. susanae - L. rugosus	0.0149382	-0.0120309	0.0419073	0.561794
L. xeniae - L. rugosus	0.0123694	-0.000992801	0.0257316	0.0886992			L. xeniae - L. rugosus	-0.0193876	-0.0588663	0.0200911	0.685902
L. xeniae.Kofele - L. rugosus	0.00637263	-0.00524217	0.0179874	0.649553			L. xeniae.Kofele - L. rugosus	-0.0213165	-0.0607953	0.0181622	0.58954
L. susanae - L. shebellensis	0.00875129	-0.00269143	0.020194	0.253577			L. susanae - L. shebellensis	0.0124513	-0.0114543	0.0363569	0.627521
L. xeniae - L. shebellensis	0.00226664	-0.0109463	0.0154796	0.998566			L. xeniae - L. shebellensis	-0.0218745	-0.0593273	0.0155783	0.502515
L. xeniae.Kofele - L. shebellensis	-0.00373015	-0.0151729	0.00771257	0.956965			L. xeniae.Kofele - L. shebellensis	-0.0238034	-0.0612562	0.0136494	0.406314
L. xeniae - L. susanae	-0.00648465	-0.0212571	0.00828784	0.840451			L. xeniae - L. susanae	-0.0343258	-0.0750992	0.00644766	0.137468
L. xeniae.Kofele - L. susanae	-0.0124814	-0.0256944	0.00073148	0.0770233			L. xeniae.Kofele - L. susanae	-0.0362547	-0.0770282	0.00451873	0.102884
L. xeniae.Kofele - L. xeniae	-0.00599679	-0.0207693	0.0087757	0.884074			L. xeniae.Kofele - L. xeniae	-0.00192893	-0.051866	0.0480081	1
IOD.interorbital							IOD.interorbital
	difference	lower bound	upper bound	adjusted p-value				difference	lower bound	upper bound	adjusted p-value
L. gramineus - L. diffidens	-0.0048625	-0.0239497	0.0142247	0.98755			L. gramineus - L. diffidens	0.0293729	-0.00850875	0.0672545	0.201889
L. rugosus - L. diffidens	-0.00958081	-0.0236776	0.004516	0.393213			L. rugosus - L. diffidens	-0.00452911	-0.0387943	0.0297361	0.999398
L. shebellensis - L. diffidens	-0.0130361	-0.0268504	0.000778168	0.0775885			L. shebellensis - L. diffidens	0.00838704	-0.0195904	0.0363645	0.954173
L. susanae - L. diffidens	-0.0060951	-0.0227557	0.0105655	0.926375			L. susanae - L. diffidens	0.0252716	-0.01261	0.0631532	0.352135
L. xeniae - L. diffidens	-0.0140081	-0.0330953	0.00507903	0.300273			L. xeniae - L. diffidens	-0.0291492	-0.0884983	0.0301999	0.68579
L. xeniae.Kofele - L. diffidens	-0.0155011	-0.0321617	0.00115956	0.0856736			L. xeniae.Kofele - L. diffidens	-0.00557984	-0.0649289	0.0537692	0.999916
L. rugosus - L. gramineus	-0.00471831	-0.023556	0.0141193	0.988609			L. rugosus - L. gramineus	-0.033902	-0.0766382	0.00883425	0.182566
L. shebellensis - L. gramineus	-0.00817361	-0.0268008	0.0104536	0.840691			L. shebellensis - L. gramineus	-0.0209858	-0.0588674	0.0168958	0.561626
L. susanae - L. gramineus	-0.00123261	-0.0220584	0.0195932	0.999997			L. susanae - L. gramineus	-0.00410127	-0.0497882	0.0415857	0.999936
L. xeniae - L. gramineus	-0.00914564	-0.0319592	0.0136679	0.890059			L. xeniae - L. gramineus	-0.058522	-0.123133	0.00608907	0.0926839
L. xeniae.Kofele - L. gramineus	-0.0106386	-0.0314644	0.0101872	0.721591			L. xeniae.Kofele - L. gramineus	-0.0349527	-0.0995638	0.0296584	0.587507
L. shebellensis - L. rugosus	-0.0034553	-0.0169227	0.0100121	0.987079			L. shebellensis - L. rugosus	0.0129162	-0.0213491	0.0471814	0.87644
L. susanae - L. rugosus	0.00348571	-0.0128885	0.0198599	0.99524			L. susanae - L. rugosus	0.0298007	-0.0129355	0.0725369	0.304472
L. xeniae - L. rugosus	-0.00442732	-0.023265	0.0144103	0.991874			L. xeniae - L. rugosus	-0.0246201	-0.0871795	0.0379394	0.853672
L. xeniae.Kofele - L. rugosus	-0.00592027	-0.0222945	0.0104539	0.930192			L. xeniae.Kofele - L. rugosus	-0.00105073	-0.0636102	0.0615087	1
L. susanae - L. shebellensis	0.006941	-0.00919059	0.0230726	0.852682			L. susanae - L. shebellensis	0.0168846	-0.0209971	0.0547662	0.769989
L. xeniae - L. shebellensis	-0.000972027	-0.0195992	0.0176551	0.999999			L. xeniae - L. shebellensis	-0.0375362	-0.0968853	0.0218129	0.411842
L. xeniae.Kofele - L. shebellensis	-0.00246498	-0.0185966	0.0136666	0.999257			L. xeniae.Kofele - L. shebellensis	-0.0139669	-0.073316	0.0453822	0.985963
L. xeniae - L. susanae	-0.00791303	-0.0287388	0.0129128	0.912827			L. xeniae - L. susanae	-0.0544208	-0.119032	0.0101903	0.137126
L. xeniae.Kofele - L. susanae	-0.00940598	-0.0280331	0.00922118	0.732323			L. xeniae.Kofele - L. susanae	-0.0308514	-0.0954625	0.0337597	0.711895
L. xeniae.Kofele - L. xeniae	-0.00149295	-0.0223187	0.0193328	0.999991			L. xeniae.Kofele - L. xeniae	0.0235693	-0.0555628	0.102701	0.955527
TD.tympanum.diameter							TD.tympanum.diameter
	difference	lower bound	upper bound	adjusted p-value				difference	lower bound	upper bound	adjusted p-value
L. gramineus - L. diffidens	-0.00465871	-0.0179177	0.00860029	0.938763			L. gramineus - L. diffidens	0.00916512	-0.00947432	0.0278046	0.680133
L. rugosus - L. diffidens	1.87821e-05	-0.00977364	0.0098112	1			L. rugosus - L. diffidens	-0.00131197	-0.018172	0.015548	0.999971
L. shebellensis - L. diffidens	-0.00117155	-0.0107677	0.00842461	0.999797			L. shebellensis - L. diffidens	0.0157847	0.00153537	0.030034	0.0239559
L. susanae - L. diffidens	-0.00285534	-0.0144288	0.00871806	0.989482			L. susanae - L. diffidens	0.00838748	-0.010252	0.0270269	0.758335
L. xeniae - L. diffidens	0.00503696	-0.00822204	0.018296	0.9129			L. xeniae - L. diffidens	-0.00127588	-0.0304783	0.0279265	0.999999
L. xeniae.Kofele - L. diffidens	0.0100585	-0.00151495	0.0216319	0.132406			L. xeniae.Kofele - L. diffidens	0.0149945	-0.0142079	0.0441969	0.637434
L. rugosus - L. gramineus	0.00467749	-0.00840818	0.0177632	0.933735			L. rugosus - L. gramineus	-0.0104771	-0.0315052	0.010551	0.667401
L. shebellensis - L. gramineus	0.00348716	-0.0094523	0.0164266	0.983322			L. shebellensis - L. gramineus	0.00661956	-0.0123795	0.0256186	0.908423
L. susanae - L. gramineus	0.00180337	-0.0126634	0.0162701	0.99977			L. susanae - L. gramineus	-0.000777645	-0.0232577	0.0217024	1
L. xeniae - L. gramineus	0.00969568	-0.00615186	0.0255432	0.523745			L. xeniae - L. gramineus	-0.010441	-0.0422325	0.0213505	0.928951
L. xeniae.Kofele - L. gramineus	0.0147172	0.000250411	0.0291839	0.0434303			L. xeniae.Kofele - L. gramineus	0.00582937	-0.0259622	0.0376209	0.996113
L. shebellensis - L. rugosus	-0.00119033	-0.0105455	0.00816488	0.999741			L. shebellensis - L. rugosus	0.0170967	-0.000160115	0.0343534	0.0531833
L. susanae - L. rugosus	-0.00287413	-0.0142485	0.00850029	0.988071			L. susanae - L. rugosus	0.00969945	-0.0113287	0.0307276	0.737842
L. xeniae - L. rugosus	0.00501818	-0.00806749	0.0181039	0.909219			L. xeniae - L. rugosus	3.60924e-05	-0.0307459	0.0308181	1
L. xeniae.Kofele - L. rugosus	0.0100397	-0.00133475	0.0214141	0.120651			L. xeniae.Kofele - L. rugosus	0.0163065	-0.0144756	0.0470885	0.605115
L. susanae - L. shebellensis	-0.00168379	-0.0128897	0.0095221	0.999325			L. susanae - L. shebellensis	-0.00739721	-0.0263963	0.0116019	0.856577
L. xeniae - L. shebellensis	0.00620851	-0.00673094	0.019148	0.776427			L. xeniae - L. shebellensis	-0.0170606	-0.0464938	0.0123727	0.506492
L. xeniae.Kofele - L. shebellensis	0.01123	2.41041e-05	0.0224359	0.0491395			L. xeniae.Kofele - L. shebellensis	-0.000790194	-0.0302234	0.0286431	1
L. xeniae - L. susanae	0.00789231	-0.00657445	0.0223591	0.655644			L. xeniae - L. susanae	-0.00966336	-0.0414549	0.0221282	0.949767
L. xeniae.Kofele - L. susanae	0.0129138	-2.56609e-05	0.0258533	0.0508048			L. xeniae.Kofele - L. susanae	0.00660701	-0.0251845	0.0383986	0.992395
L. xeniae.Kofele - L. xeniae	0.00502149	-0.00944526	0.0194882	0.942124			L. xeniae.Kofele - L. xeniae	0.0162704	-0.0226662	0.0552069	0.813188
ED.eye.diameter							ED.eye.diameter
	difference	lower bound	upper bound	adjusted p-value				difference	lower bound	upper bound	adjusted p-value
L. gramineus - L. diffidens	-0.000570195	-0.0178136	0.0166732	1			L. gramineus - L. diffidens	0.0171072	-0.031285	0.0654994	0.905
L. rugosus - L. diffidens	-0.0128658	-0.0256009	-0.000130687	0.0460089			L. rugosus - L. diffidens	-0.0144291	-0.0582015	0.0293433	0.92964
L. shebellensis - L. diffidens	-0.00317883	-0.0156587	0.00930103	0.987559			L. shebellensis - L. diffidens	0.000634001	-0.035106	0.036374	1
L. susanae - L. diffidens	0.00920672	-0.00584456	0.024258	0.523983			L. susanae - L. diffidens	0.00659187	-0.0418003	0.054984	0.999285
L. xeniae - L. diffidens	0.000149084	-0.0170943	0.0173925	1			L. xeniae - L. diffidens	-0.000738291	-0.0765543	0.0750777	1
L. xeniae.Kofele - L. diffidens	0.00258794	-0.0124633	0.0176392	0.998547			L. xeniae.Kofele - L. diffidens	0.00610649	-0.0697095	0.0819225	0.999966
L. rugosus - L. gramineus	-0.0122956	-0.0293136	0.0047224	0.3187			L. rugosus - L. gramineus	-0.0315363	-0.08613	0.0230574	0.514974
L. shebellensis - L. gramineus	-0.00260864	-0.0194365	0.0142192	0.999193			L. shebellensis - L. gramineus	-0.0164732	-0.0648654	0.031919	0.919083
L. susanae - L. gramineus	0.00977692	-0.00903718	0.028591	0.705216			L. susanae - L. gramineus	-0.0105153	-0.0688785	0.0478478	0.996593
L. xeniae - L. gramineus	0.000719279	-0.0198905	0.0213291	1			L. xeniae - L. gramineus	-0.0178455	-0.100383	0.0646925	0.99095
L. xeniae.Kofele - L. gramineus	0.00315813	-0.015656	0.0219722	0.998732			L. xeniae.Kofele - L. gramineus	-0.0110007	-0.0935387	0.0715372	0.999368
L. shebellensis - L. rugosus	0.00968696	-0.00247955	0.0218535	0.211157			L. shebellensis - L. rugosus	0.0150631	-0.0287093	0.0588355	0.915231
L. susanae - L. rugosus	0.0220725	0.00728001	0.036865	0.000376037			L. susanae - L. rugosus	0.021021	-0.0335728	0.0756147	0.86559
L. xeniae - L. rugosus	0.0130149	-0.00400312	0.0300329	0.253606			L. xeniae - L. rugosus	0.0136908	-0.0662263	0.0936079	0.997416
L. xeniae.Kofele - L. rugosus	0.0154537	0.000661226	0.0302462	0.0345648			L. xeniae.Kofele - L. rugosus	0.0205356	-0.0593815	0.100453	0.97814
L. susanae - L. shebellensis	0.0123856	-0.00218779	0.0269589	0.150575			L. susanae - L. shebellensis	0.00595787	-0.0424343	0.05435	0.999599
L. xeniae - L. shebellensis	0.00332791	-0.0134999	0.0201558	0.996825			L. xeniae - L. shebellensis	-0.00137229	-0.0771883	0.0744437	1
L. xeniae.Kofele - L. shebellensis	0.00576677	-0.00880657	0.0203401	0.895996			L. xeniae.Kofele - L. shebellensis	0.00547249	-0.0703435	0.0812885	0.999982
L. xeniae - L. susanae	-0.00905764	-0.0278717	0.00975646	0.773691			L. xeniae - L. susanae	-0.00733016	-0.0898681	0.0752078	0.99994
L. xeniae.Kofele - L. susanae	-0.00661878	-0.0234466	0.0102091	0.898662			L. xeniae.Kofele - L. susanae	-0.000485385	-0.0830234	0.0820526	1
L. xeniae.Kofele - L. xeniae	0.00243885	-0.0163752	0.021253	0.999712			L. xeniae.Kofele - L. xeniae	0.00684478	-0.0942432	0.107933	0.999988
UEW.upper.eyelid.width							UEW.upper.eyelid.width
	difference	lower bound	upper bound	adjusted p-value				difference	lower bound	upper bound	adjusted p-value
L. gramineus - L. diffidens	-0.00372261	-0.0160729	0.0086277	0.970627			L. gramineus - L. diffidens	0.00540251	-0.025008	0.035813	0.996845
L. rugosus - L. diffidens	-0.0109434	-0.0200647	-0.00182206	0.00844733			L. rugosus - L. diffidens	0.00255567	-0.0249517	0.030063	0.999922
L. shebellensis - L. diffidens	-0.0117096	-0.0206481	-0.00277108	0.00278323			L. shebellensis - L. diffidens	0.00513399	-0.0173257	0.0275936	0.987911
L. susanae - L. diffidens	0.00256773	-0.00821251	0.013348	0.991273			L. susanae - L. diffidens	0.0057684	-0.0246421	0.0361789	0.995494
L. xeniae - L. diffidens	-0.00309661	-0.0154469	0.0092537	0.988547			L. xeniae - L. diffidens	0.0143027	-0.0333414	0.0619468	0.953875
L. xeniae.Kofele - L. diffidens	-0.00489535	-0.0156756	0.00588488	0.817941			L. xeniae.Kofele - L. diffidens	-0.00602323	-0.0536673	0.0416209	0.999533
L. rugosus - L. gramineus	-0.00722076	-0.0194096	0.0049681	0.562545			L. rugosus - L. gramineus	-0.00284684	-0.0371545	0.0314608	0.99996
L. shebellensis - L. gramineus	-0.00798697	-0.0200396	0.0040657	0.424706			L. shebellensis - L. gramineus	-0.000268525	-0.030679	0.030142	1
L. susanae - L. gramineus	0.00629034	-0.00718496	0.0197656	0.797924			L. susanae - L. gramineus	0.000365885	-0.0363106	0.0370423	1
L. xeniae - L. gramineus	0.000625994	-0.0141355	0.0153874	1			L. xeniae - L. gramineus	0.0089002	-0.0429681	0.0607685	0.997393
L. xeniae.Kofele - L. gramineus	-0.00117275	-0.014648	0.0123025	0.999972			L. xeniae.Kofele - L. gramineus	-0.0114257	-0.0632941	0.0404426	0.990023
L. shebellensis - L. rugosus	-0.00076621	-0.00948028	0.00794786	0.99997			L. shebellensis - L. rugosus	0.00257832	-0.024929	0.0300857	0.999918
L. susanae - L. rugosus	0.0135111	0.00291621	0.024106	0.00398544			L. susanae - L. rugosus	0.00321273	-0.0310949	0.0375204	0.999918
L. xeniae - L. rugosus	0.00784675	-0.00434211	0.0200356	0.460847			L. xeniae - L. rugosus	0.011747	-0.0384743	0.0619683	0.986394
L. xeniae.Kofele - L. rugosus	0.00604801	-0.00454688	0.0166429	0.605685			L. xeniae.Kofele - L. rugosus	-0.0085789	-0.0588002	0.0416424	0.997457
L. susanae - L. shebellensis	0.0142773	0.00383939	0.0247152	0.00150602			L. susanae - L. shebellensis	0.00063441	-0.0297761	0.0310449	1
L. xeniae - L. shebellensis	0.00861296	-0.00343971	0.0206656	0.331824			L. xeniae - L. shebellensis	0.00916872	-0.0384754	0.0568128	0.995128
L. xeniae.Kofele - L. shebellensis	0.00681422	-0.0036237	0.0172521	0.443387			L. xeniae.Kofele - L. shebellensis	-0.0111572	-0.0588013	0.0364869	0.986312
L. xeniae - L. susanae	-0.00566434	-0.0191396	0.00781095	0.865998			L. xeniae - L. susanae	0.00853431	-0.043334	0.0604027	0.997933
L. xeniae.Kofele - L. susanae	-0.00746308	-0.0195158	0.00458959	0.509039			L. xeniae.Kofele - L. susanae	-0.0117916	-0.06366	0.0400767	0.988249
L. xeniae.Kofele - L. xeniae	-0.00179874	-0.015274	0.0116766	0.999659			L. xeniae.Kofele - L. xeniae	-0.0203259	-0.0838514	0.0431995	0.938341
FLL.forearm.length							FLL.forearm.length
	difference	lower bound	upper bound	adjusted p-value				difference	lower bound	upper bound	adjusted p-value
L. gramineus - L. diffidens	-0.0131645	-0.0438505	0.0175215	0.854421			L. gramineus - L. diffidens	0.0225882	-0.030256	0.0754324	0.801193
L. rugosus - L. diffidens	-0.0218943	-0.0445574	0.000768791	0.0653777			L. rugosus - L. diffidens	-0.0118707	-0.0596701	0.0359287	0.981562
L. shebellensis - L. diffidens	-0.00372685	-0.0259357	0.018482	0.998734			L. shebellensis - L. diffidens	-0.0249482	-0.0639762	0.0140799	0.399786
L. susanae - L. diffidens	-0.00135931	-0.0281442	0.0254256	0.999999			L. susanae - L. diffidens	0.0143015	-0.0385427	0.0671457	0.971803
L. xeniae - L. diffidens	0.0122058	-0.0184802	0.0428918	0.893662			L. xeniae - L. diffidens	0.00650236	-0.0762886	0.0892933	0.999971
L. xeniae.Kofele - L. diffidens	-0.0116429	-0.0384278	0.015142	0.846547			L. xeniae.Kofele - L. diffidens	-0.00847493	-0.0912659	0.074316	0.999862
L. rugosus - L. gramineus	-0.00872982	-0.0390147	0.021555	0.9765			L. rugosus - L. gramineus	-0.0344588	-0.0940751	0.0251574	0.514278
L. shebellensis - L. gramineus	0.00943763	-0.0205088	0.0393841	0.963445			L. shebellensis - L. gramineus	-0.0475363	-0.100381	0.00530787	0.0963903
L. susanae - L. gramineus	0.0118052	-0.021676	0.0452863	0.937769			L. susanae - L. gramineus	-0.00828664	-0.0720191	0.0554458	0.999452
L. xeniae - L. gramineus	0.0253703	-0.0113065	0.062047	0.371432			L. xeniae - L. gramineus	-0.0160858	-0.106217	0.0740455	0.996765
L. xeniae.Kofele - L. gramineus	0.00152159	-0.0319596	0.0350027	0.999999			L. xeniae.Kofele - L. gramineus	-0.0310631	-0.121194	0.0590683	0.914683
L. shebellensis - L. rugosus	0.0181675	-0.0034838	0.0398187	0.161561			L. shebellensis - L. rugosus	-0.0130775	-0.0608768	0.0347219	0.970279
L. susanae - L. rugosus	0.020535	-0.0057894	0.0468594	0.232287			L. susanae - L. rugosus	0.0261722	-0.0334441	0.0857885	0.781657
L. xeniae - L. rugosus	0.0341001	0.00381525	0.0643849	0.0169114			L. xeniae - L. rugosus	0.018373	-0.0688963	0.105642	0.992132
L. xeniae.Kofele - L. rugosus	0.0102514	-0.016073	0.0365758	0.902929			L. xeniae.Kofele - L. rugosus	0.00339575	-0.0838736	0.0906651	1
L. susanae - L. shebellensis	0.00236755	-0.0235668	0.0283019	0.999963			L. susanae - L. shebellensis	0.0392497	-0.0135945	0.0920939	0.241115
L. xeniae - L. shebellensis	0.0159326	-0.0140138	0.0458791	0.681767			L. xeniae - L. shebellensis	0.0314505	-0.0513404	0.114241	0.872567
L. xeniae.Kofele - L. shebellensis	-0.00791604	-0.0338504	0.0180183	0.968743			L. xeniae.Kofele - L. shebellensis	0.0164732	-0.0663177	0.0992642	0.994172
L. xeniae - L. susanae	0.0135651	-0.0199161	0.0470462	0.885018			L. xeniae - L. susanae	-0.00779916	-0.0979305	0.0823322	0.999948
L. xeniae.Kofele - L. susanae	-0.0102836	-0.04023	0.0196629	0.944947			L. xeniae.Kofele - L. susanae	-0.0227765	-0.112908	0.0673549	0.979884
L. xeniae.Kofele - L. xeniae	-0.0238487	-0.0573298	0.00963248	0.335716			L. xeniae.Kofele - L. xeniae	-0.0149773	-0.125365	0.0954106	0.999301
THL.thigh.length							THL.thigh.length
	difference	lower bound	upper bound	adjusted p-value				difference	lower bound	upper bound	adjusted p-value
L. gramineus - L. diffidens	-0.0275928	-0.0763327	0.0211471	0.615079			L. gramineus - L. diffidens	-0.0457389	-0.129735	0.0382571	0.580409
L. rugosus - L. diffidens	-0.0343641	-0.0703609	0.00163265	0.0713889			L. rugosus - L. diffidens	0.0546861	-0.0212912	0.130663	0.27188
L. shebellensis - L. diffidens	-0.0439058	-0.0791811	-0.00863042	0.00542934			L. shebellensis - L. diffidens	-0.0629021	-0.124937	-0.000866966	0.0454896
L. susanae - L. diffidens	0.0592201	0.0166764	0.101764	0.00115816			L. susanae - L. diffidens	0.0806592	-0.00333679	0.164655	0.0651542
L. xeniae - L. diffidens	0.0136523	-0.0350876	0.0623922	0.979676			L. xeniae - L. diffidens	0.0188195	-0.112777	0.150416	0.999058
L. xeniae.Kofele - L. diffidens	-0.0539948	-0.0965385	-0.0114511	0.00424039			L. xeniae.Kofele - L. diffidens	-0.00133542	-0.132932	0.130261	1
L. rugosus - L. gramineus	-0.00677132	-0.0548741	0.0413314	0.999536			L. rugosus - L. gramineus	0.100425	0.00566469	0.195185	0.0332167
L. shebellensis - L. gramineus	-0.0163129	-0.0638782	0.0312523	0.945275			L. shebellensis - L. gramineus	-0.0171632	-0.101159	0.0668327	0.993284
L. susanae - L. gramineus	0.0868129	0.0336333	0.139993	7.12127e-05			L. susanae - L. gramineus	0.126398	0.0250951	0.227701	0.00865887
L. xeniae - L. gramineus	0.0412452	-0.0170101	0.0995005	0.343019			L. xeniae - L. gramineus	0.0645584	-0.0787056	0.207822	0.76131
L. xeniae.Kofele - L. gramineus	-0.026402	-0.0795816	0.0267776	0.747562			L. xeniae.Kofele - L. gramineus	0.0444034	-0.0988606	0.187667	0.94659
L. shebellensis - L. rugosus	-0.00954162	-0.0439312	0.024848	0.980638			L. shebellensis - L. rugosus	-0.117588	-0.193565	-0.0416109	0.000936855
L. susanae - L. rugosus	0.0935843	0.0517721	0.135396	2.27573e-08			L. susanae - L. rugosus	0.0259731	-0.0687871	0.120733	0.970014
L. xeniae - L. rugosus	0.0480165	-8.62456e-05	0.0961192	0.0507271			L. xeniae - L. rugosus	-0.0358665	-0.174581	0.102848	0.977457
L. xeniae.Kofele - L. rugosus	-0.0196307	-0.0614429	0.0221815	0.793557			L. xeniae.Kofele - L. rugosus	-0.0560215	-0.194736	0.0826933	0.83852
L. susanae - L. shebellensis	0.103126	0.0619331	0.144319	7.1403e-10			L. susanae - L. shebellensis	0.143561	0.0595653	0.227557	0.000283818
L. xeniae - L. shebellensis	0.0575581	0.00999285	0.105123	0.00764031			L. xeniae - L. shebellensis	0.0817216	-0.0498748	0.213318	0.432637
L. xeniae.Kofele - L. shebellensis	-0.010089	-0.0512818	0.0311037	0.98988			L. xeniae.Kofele - L. shebellensis	0.0615667	-0.0700297	0.193163	0.729976
L. xeniae - L. susanae	-0.0455678	-0.0987473	0.00761182	0.143763			L. xeniae - L. susanae	-0.0618397	-0.205104	0.0814244	0.794185
L. xeniae.Kofele - L. susanae	-0.113215	-0.16078	-0.0656496	3.17449e-09			L. xeniae.Kofele - L. susanae	-0.0819946	-0.225259	0.0612694	0.525392
L. xeniae.Kofele - L. xeniae	-0.0676472	-0.120827	-0.0144676	0.00411749			L. xeniae.Kofele - L. xeniae	-0.020155	-0.195617	0.155307	0.999731
TL.tibia							TL.tibia
	difference	lower bound	upper bound	adjusted p-value				difference	lower bound	upper bound	adjusted p-value
L. gramineus - L. diffidens	-0.0262909	-0.0592127	0.00663093	0.208145			L. gramineus - L. diffidens	-0.0513286	-0.104601	0.00194356	0.0637766
L. rugosus - L. diffidens	-0.0316089	-0.0559233	-0.00729452	0.00308875			L. rugosus - L. diffidens	0.000599202	-0.0475872	0.0487856	1
L. shebellensis - L. diffidens	-0.0448776	-0.0687046	-0.0210505	2.92597e-06			L. shebellensis - L. diffidens	-0.0708113	-0.110155	-0.0314672	0.000146304
L. susanae - L. diffidens	0.0767941	0.0480576	0.105531	2.63961e-10			L. susanae - L. diffidens	0.0553107	0.00203858	0.108583	0.0385348
L. xeniae - L. diffidens	0.00408008	-0.0288417	0.0370019	0.999778			L. xeniae - L. diffidens	0.0136565	-0.0698049	0.0971179	0.997996
L. xeniae.Kofele - L. diffidens	-0.0277191	-0.0564556	0.00101743	0.0661324			L. xeniae.Kofele - L. diffidens	-0.0285342	-0.111996	0.0549271	0.917566
L. rugosus - L. gramineus	-0.005318	-0.0378095	0.0271735	0.998901			L. rugosus - L. gramineus	0.0519278	-0.0081713	0.112027	0.120198
L. shebellensis - L. gramineus	-0.0185867	-0.0507151	0.0135418	0.59037			L. shebellensis - L. gramineus	-0.0194827	-0.0727548	0.0337894	0.890655
L. susanae - L. gramineus	0.103085	0.0671643	0.139006	2.25461e-10			L. susanae - L. gramineus	0.106639	0.0423907	0.170888	0.000408207
L. xeniae - L. gramineus	0.030371	-0.00897813	0.0697201	0.243615			L. xeniae - L. gramineus	0.0649851	-0.0258762	0.155846	0.278294
L. xeniae.Kofele - L. gramineus	-0.00142821	-0.0373489	0.0344925	1			L. xeniae.Kofele - L. gramineus	0.0227943	-0.0680669	0.113656	0.980603
L. shebellensis - L. rugosus	-0.0132687	-0.0364975	0.00996015	0.604941			L. shebellensis - L. rugosus	-0.0714105	-0.119597	-0.023224	0.0015276
L. susanae - L. rugosus	0.108403	0.0801605	0.136645	2.23288e-10			L. susanae - L. rugosus	0.0547115	-0.00538756	0.114811	0.0900178
L. xeniae - L. rugosus	0.035689	0.00319752	0.0681804	0.0216829			L. xeniae - L. rugosus	0.0130573	-0.0749187	0.101033	0.998838
L. xeniae.Kofele - L. rugosus	0.0038898	-0.0243527	0.0321323	0.999591			L. xeniae.Kofele - L. rugosus	-0.0291335	-0.117109	0.0588426	0.928212
L. susanae - L. shebellensis	0.121672	0.0938476	0.149496	2.23268e-10			L. susanae - L. shebellensis	0.126122	0.0728498	0.179394	2.83336e-06
L. xeniae - L. shebellensis	0.0489576	0.0168292	0.0810861	0.000260516			L. xeniae - L. shebellensis	0.0844678	0.0010064	0.167929	0.0460852
L. xeniae.Kofele - L. shebellensis	0.0171585	-0.0106656	0.0449825	0.514058			L. xeniae.Kofele - L. shebellensis	0.042277	-0.0411844	0.125738	0.655778
L. xeniae - L. susanae	-0.072714	-0.108635	-0.0367933	4.42386e-07			L. xeniae - L. susanae	-0.0416542	-0.132515	0.049207	0.747255
L. xeniae.Kofele - L. susanae	-0.104513	-0.136642	-0.0723848	2.23338e-10			L. xeniae.Kofele - L. susanae	-0.0838449	-0.174706	0.00701629	0.0831472
L. xeniae.Kofele - L. xeniae	-0.0317992	-0.0677198	0.00412148	0.118486			L. xeniae.Kofele - L. xeniae	-0.0421908	-0.153473	0.0690911	0.873557
Toe4DW.disc.width							Toe4DW.disc.width
	difference	lower bound	upper bound	adjusted p-value				difference	lower bound	upper bound	adjusted p-value
L. gramineus - L. diffidens	-0.00402829	-0.010303	0.00224641	0.464288			L. gramineus - L. diffidens	-0.00159855	-0.014398	0.0112009	0.999564
L. rugosus - L. diffidens	-0.00501734	-0.00965152	-0.000383167	0.0249173			L. rugosus - L. diffidens	-0.00774292	-0.0193205	0.00383466	0.349395
L. shebellensis - L. diffidens	-0.0109217	-0.015463	-0.00638038	2.2856e-09			L. shebellensis - L. diffidens	-0.0135502	-0.0230033	-0.00409714	0.0021925
L. susanae - L. diffidens	0.0150411	0.00956413	0.0205182	2.36857e-10			L. susanae - L. diffidens	0.018281	0.00548148	0.0310805	0.00227836
L. xeniae - L. diffidens	-0.000769829	-0.00704454	0.00550488	0.999791			L. xeniae - L. diffidens	-0.00136049	-0.0214134	0.0186925	0.999988
L. xeniae.Kofele - L. diffidens	-0.00634861	-0.0118256	-0.000871598	0.0124427			L. xeniae.Kofele - L. diffidens	5.54893e-05	-0.0199975	0.0201084	1
L. rugosus - L. gramineus	-0.000989053	-0.00718173	0.00520363	0.999044			L. rugosus - L. gramineus	-0.00614437	-0.0205842	0.0082954	0.80438
L. shebellensis - L. gramineus	-0.00689338	-0.0130169	-0.000769896	0.0169501			L. shebellensis - L. gramineus	-0.0119516	-0.0247511	0.000847846	0.0774671
L. susanae - L. gramineus	0.0190694	0.0122232	0.0259157	2.30876e-10			L. susanae - L. gramineus	0.0198795	0.00444275	0.0353163	0.0064517
L. xeniae - L. gramineus	0.00325846	-0.00424125	0.0107582	0.846831			L. xeniae - L. gramineus	0.000238061	-0.0215928	0.022069	1
L. xeniae.Kofele - L. gramineus	-0.00232032	-0.00916658	0.00452595	0.948234			L. xeniae.Kofele - L. gramineus	0.00165404	-0.0201769	0.0234849	0.999976
L. shebellensis - L. rugosus	-0.00590433	-0.0103316	-0.00147706	0.00217132			L. shebellensis - L. rugosus	-0.00580727	-0.0173849	0.0057703	0.665479
L. susanae - L. rugosus	0.0200585	0.0146756	0.0254413	2.23299e-10			L. susanae - L. rugosus	0.0260239	0.0115841	0.0404637	0.000143731
L. xeniae - L. rugosus	0.00424752	-0.00194516	0.0104402	0.381877			L. xeniae - L. rugosus	0.00638244	-0.0147552	0.0275201	0.952621
L. xeniae.Kofele - L. rugosus	-0.00133127	-0.00671411	0.00405158	0.989346			L. xeniae.Kofele - L. rugosus	0.00779841	-0.0133393	0.0289361	0.886685
L. susanae - L. shebellensis	0.0259628	0.0206597	0.0312659	2.23267e-10			L. susanae - L. shebellensis	0.0318312	0.0190317	0.0446307	1.3027e-06
L. xeniae - L. shebellensis	0.0101518	0.00402836	0.0162753	5.21635e-05			L. xeniae - L. shebellensis	0.0121897	-0.00786324	0.0322427	0.457007
L. xeniae.Kofele - L. shebellensis	0.00457306	-0.000730031	0.00987616	0.138594			L. xeniae.Kofele - L. shebellensis	0.0136057	-0.00644727	0.0336586	0.33369
L. xeniae - L. susanae	-0.015811	-0.0226572	-0.00896471	8.3919e-09			L. xeniae - L. susanae	-0.0196415	-0.0414724	0.00218943	0.0962971
L. xeniae.Kofele - L. susanae	-0.0213898	-0.0275132	-0.0152663	2.23319e-10			L. xeniae.Kofele - L. susanae	-0.0182255	-0.0400564	0.00360541	0.143349
L. xeniae.Kofele - L. xeniae	-0.00557878	-0.012425	0.00126748	0.188402			L. xeniae.Kofele - L. xeniae	0.00141598	-0.0253213	0.0281533	0.999997
Metatarsal.tubercule.length							Metatarsal.tubercule.length
	difference	lower bound	upper bound	adjusted p-value				difference	lower bound	upper bound	adjusted p-value
L. gramineus - L. diffidens	-0.00154263	-0.0137621	0.0106768	0.999753			L. gramineus - L. diffidens	-0.0147588	-0.0295549	3.72576e-05	0.0508552
L. rugosus - L. diffidens	0.00578051	-0.00324414	0.0148052	0.467133			L. rugosus - L. diffidens	0.0116243	-0.00175923	0.0250079	0.116915
L. shebellensis - L. diffidens	0.00265404	-0.00618974	0.0114978	0.971257			L. shebellensis - L. diffidens	0.00411006	-0.00681756	0.0150377	0.877523
L. susanae - L. diffidens	-0.0146366	-0.0253026	-0.00397056	0.00143553			L. susanae - L. diffidens	-0.00652546	-0.0213215	0.0082706	0.778175
L. xeniae - L. diffidens	0.00313165	-0.00908779	0.0153511	0.987153			L. xeniae - L. diffidens	-0.0109357	-0.0341167	0.0122452	0.722691
L. xeniae.Kofele - L. diffidens	0.000258744	-0.0104073	0.0109247	1			L. xeniae.Kofele - L. diffidens	-0.00983501	-0.033016	0.013346	0.806425
L. rugosus - L. gramineus	0.00732314	-0.00473655	0.0193828	0.532859			L. rugosus - L. gramineus	0.0263831	0.00969091	0.0430753	0.000733809
L. shebellensis - L. gramineus	0.00419667	-0.00772828	0.0161216	0.938311			L. shebellensis - L. gramineus	0.0188689	0.0040728	0.0336649	0.0070752
L. susanae - L. gramineus	-0.0130939	-0.0264264	0.000238573	0.0576735			L. susanae - L. gramineus	0.00823334	-0.00961138	0.0260781	0.741875
L. xeniae - L. gramineus	0.00467428	-0.00993074	0.0192793	0.960608			L. xeniae - L. gramineus	0.00382307	-0.0214132	0.0290593	0.998696
L. xeniae.Kofele - L. gramineus	0.00180138	-0.0115311	0.0151339	0.999634			L. xeniae.Kofele - L. gramineus	0.00492379	-0.0203125	0.03016	0.994754
L. shebellensis - L. rugosus	-0.00312647	-0.0117482	0.00549525	0.929253			L. shebellensis - L. rugosus	-0.00751425	-0.0208978	0.00586929	0.546824
L. susanae - L. rugosus	-0.0204171	-0.0308997	-0.00993445	1.24548e-06			L. susanae - L. rugosus	-0.0181498	-0.034842	-0.00145757	0.0274112
L. xeniae - L. rugosus	-0.00264886	-0.0147086	0.00941083	0.994356			L. xeniae - L. rugosus	-0.02256	-0.0469949	0.00187484	0.0828852
L. xeniae.Kofele - L. rugosus	-0.00552177	-0.0160044	0.00496085	0.691837			L. xeniae.Kofele - L. rugosus	-0.0214593	-0.0458942	0.00297557	0.110142
L. susanae - L. shebellensis	-0.0172906	-0.0276179	-0.00696328	4.25997e-05			L. susanae - L. shebellensis	-0.0106355	-0.0254316	0.00416054	0.273225
L. xeniae - L. shebellensis	0.00047761	-0.0114473	0.0124026	1			L. xeniae - L. shebellensis	-0.0150458	-0.0382268	0.00813518	0.382628
L. xeniae.Kofele - L. shebellensis	-0.00239529	-0.0127226	0.00793201	0.992429			L. xeniae.Kofele - L. shebellensis	-0.0139451	-0.037126	0.0092359	0.468898
L. xeniae - L. susanae	0.0177682	0.0044357	0.0311007	0.00219276			L. xeniae - L. susanae	-0.00441027	-0.0296465	0.020826	0.997117
L. xeniae.Kofele - L. susanae	0.0148953	0.00297035	0.0268202	0.00519373			L. xeniae.Kofele - L. susanae	-0.00330955	-0.0285458	0.0219267	0.999424
L. xeniae.Kofele - L. xeniae	-0.0028729	-0.0162054	0.0104596	0.994914			L. xeniae.Kofele - L. xeniae	0.00110072	-0.0298072	0.0320087	1

## Sheet: Table S10
species	Individual	N notes	Note duration (ms)	Pulses per note	Inter-pulse duration (ms)	Pulse rate (s-1)	Peak frequency (Hz)	Min. frequency (Hz)	Max frequency (Hz)	Frequency bandwidth (Hz)	Relative time of peak amplitude (ms)
L. diffidens	NA_1089	14	124.8 ± 11.7	6.7 ± 0	22 ± 2	52 ± 3	2232 ± 58	1864 ± 42	2952 ± 45	1083 ± 62	36 ± 20
L. diffidens	SB103	21	101.1 ± 14.3	5.2 ± 0	24 ± 3	50 ± 4	2013 ± 128	1469 ± 27	2874 ± 41	1400 ± 51	47 ± 22
L. diffidens	SB121	17	163 ± 13.8	9.4 ± 1	20 ± 2	56 ± 3	1748 ± 59	1361 ± 27	2662 ± 71	1293 ± 89	32 ± 33
L. diffidens	SB128	32	134.1 ± 6.2	7.1 ± 0	21 ± 2	51 ± 2	1853 ± 45	1555 ± 20	3069 ± 536	1513 ± 545	48 ± 33
L. diffidens	SB134	22	130.3 ± 8.2	9.2 ± 0	16 ± 2	69 ± 4	2116 ± 111	1720 ± 26	3471 ± 182	1749 ± 192	33 ± 30
L. diffidens	SB135	33	102.3 ± 15.9	5.5 ± 1	22 ± 3	52 ± 4	1973 ± 144	1317 ± 38	2715 ± 71	1392 ± 96	34 ± 26
L. diffidens	SB136	30	142.9 ± 11.8	5.9 ± 0	30 ± 3	40 ± 3	2013 ± 61	1428 ± 59	2638 ± 92	1203 ± 135	26 ± 35
L. diffidens	SB137	19	144.2 ± 13.6	7.9 ± 1	21 ± 2	54 ± 4	1474 ± 45	1200 ± 0	2662 ± 158	1456 ± 160	55 ± 44
L. gramineus	SB211	14	97.3 ± 7.1	6.9 ± 0	17 ± 2	68 ± 5	1971 ± 79	1567 ± 34	2690 ± 284	1119 ± 294	14 ± 16
L. gramineus	SB212	5	89 ± 6.4	5.2 ± 0	20 ± 2	56 ± 4	1754 ± 76	1322 ± 44	2974 ± 80	1650 ± 109	27 ± 13
L. rugosus	SB532	23	50.7 ± 6.6	3 ± 0	22 ± 4	55 ± 7	1827 ± 42	1588 ± 41	2250 ± 38	661 ± 68	7 ± 7
L. rugosus	SB540	24	104.3 ± 19.7	4.6 ± 0	27 ± 3	43 ± 4	1743 ± 37	1352 ± 393	2180 ± 40	822 ± 412	17 ± 21
L. rugosus	SB541	12	76.6 ± 8.6	4.9 ± 0	20 ± 3	62 ± 6	1674 ± 59	1238 ± 46	2075 ± 35	837 ± 54	4 ± 9
L. rugosus	SB556	18	54.8 ± 10.8	4.9 ± 1	12 ± 3	86 ± 12	1751 ± 50	1445 ± 46	2186 ± 41	736 ± 75	14 ± 13
L. rugosus	SB608	9	50.4 ± 13.6	3.2 ± 0	22 ± 4	60 ± 5	1784 ± 70	1461 ± 88	2221 ± 27	760 ± 101	7 ± 7
L. rugosus	SB609	22	55.8 ± 12.3	3.6 ± 0	18 ± 4	62 ± 8	1833 ± 44	1605 ± 38	2242 ± 32	637 ± 49	7 ± 5
L. shebellensis	SB61	21	52.3 ± 10	5.1 ± 0	9 ± 2	90 ± 13	1706 ± 56	1105 ± 70	2150 ± 0	1035 ± 70	14 ± 12
L. shebellensis	SB61	32	53.2 ± 10.2	5.1 ± 0	9 ± 2	88 ± 9	1255 ± 122	960 ± 38	2147 ± 34	1178 ± 55	43 ± 10
L. shebellensis	SB62	15	58.5 ± 6.4	5.7 ± 0	12 ± 3	89 ± 8	1884 ± 72	1554 ± 50	2385 ± 52	829 ± 79	13 ± 11
L. shebellensis	SB63	21	62.7 ± 11.5	5.4 ± 0	13 ± 3	83 ± 10	1618 ± 67	1226 ± 71	2085 ± 49	857 ± 105	13 ± 10
L. susanae	SB223	39	24.1 ± 3.3	5.3 ± 0	12 ± 2	223 ± 35	1894 ± 78	1564 ± 51	2304 ± 57	738 ± 76	2 ± 4
L. susanae	SB225	11	27.1 ± 14.8	5 ± 1	9 ± 3	194 ± 59	2078 ± 98	1657 ± 128	2587 ± 115	926 ± 164	11 ± 16
L. xeniae	SB167	20	178.2 ± 16.4	6.2 ± 0	34 ± 4	34 ± 2	1881 ± 28	1510 ± 46	3693 ± 132	2182 ± 156	32 ± 37
L. xeniae	SB168	17	205.9 ± 11.6	7.6 ± 0	32 ± 3	37 ± 2	1975 ± 22	1651 ± 39	2828 ± 66	1169 ± 75	80 ± 43
L. xeniae	SB169	7	146.3 ± 13.2	7.4 ± 1	23 ± 1	50 ± 2	3107 ± 538	1537 ± 34	3981 ± 63	2443 ± 66	30 ± 23
L. xeniae	SB170	7	169.4 ± 13.3	6 ± 1	32 ± 4	35 ± 4	1963 ± 143	1486 ± 44	3746 ± 147	2259 ± 127	33 ± 31
